# Supplementary material for: CRISPR based editing of SIV proviral DNA in ART treated non-human primates
Source: Nat Commun. 2020 Nov 27;11:6065. doi: 10.1038/s41467-020-19821-7 (PMC7695718; doi:10.1038/s41467-020-19821-7)
Supplement: Supplementary file 3 — Source Data [file 41467_2020_19821_MOESM3_ESM.xlsx]

## Sheet: Figure 1
CRISPR based editing of SIV proviral DNA in ART treated non-human primates
NCOMMS-20-06715
Pietro Mancuso et al
Figure 1A		Author created schematic
Figure 1B		Author created using SnapGene Viewer program
Figure 1c		saCas9 mRNA					LTR-gRNA				Gag gRNA				b-actin
Figure 1d
Figure 1e

## Sheet: Figure 1d
Efficiency data for Figure 1D
	Area	Percent	Line	excision%	CRISPR
1	39665.8	47.244	1	0	-	HEK
2	35653.1	42.464	2	19.5088	+
3	8641.31	10.292

## Sheet: Fig1 Panel F and G
>[organism=SIV][SIVmac239]Panel F		NNNNNNNCNNNNNNGNNTGCTCGAGCGGCCGCCAGTGTGATGGATATCTGCAGAATTCGGCTTAGACATTTGGCTGGCTATGGAAATTAGTCCCTGTAAATGTATCAGATGAGGCACAGGAGGATGAGGAGCATTATTTAATGCATCCAGCTCAAACTTCCCAGTGGGATGACCCTTGGGGAGAGGTTCTAGCATGGAAGTTTGATCCAACTCTGGCCTACACTTATGAGGCATATGTTAGATACCACGCAGAAGAGAAAGTGAAACACACTGAGGAAGCAAAACAGATAGTGCAGAGACACCTAGTGGTGGAAACAGGAACAACAGAAACTATGCCAAAAACAAGTAGACCAACAGCACCATCTAGCGGCAGAGGAGGAAATTACCCAGTACAACAAA…
>[organism=SIV][SIVmac239]Panel G		NNNNNNNNNNNGCNTGCTCGAGCGGCCGCCAGTGTGATGGATATCTGCAGAATTCGGCTTACCCAGGCTCTACCTGCTAGTGCTGGAGAGAACCTCCCAGGGCTCAATCTGCCAGCCTCTCCGCAGAGCGACTGAATACAGAGCGAAATGCAGTGATATTTATACATCAAGAAAGTGGGCGTTCCCGACCGGCTCCTCCCCAGTACCTCCCCGTAACATCCCCTTGTGGAAAGTCCCTGCTGTTTCAGCGAGTTTCCTTCTTGTCAGCCATGTTAAGAAGGCCTCTTGCGGTTAGCCTTCTTCTAACCTCTTCCTCTGACAGGCCTGACTTGCTTCCAAACTCTTCTGGAATGCACCGGATGACGCAGACAGTATTATAAAGGCTTTTTAAATTTTCTG…

## Sheet: Figure 2
Figure 2a		Author created schematic using stock ClipArt
Figure 2b		See Page Figure 2b
Figure 2c		5' LTR - Gag								Gag - 3'LTR
Figure 2d		saCas9								LTR gRNA								Gag gRNA
Figure 2e		5' LTR - Gag								Gag - 3' LTR
Figure 2f		saCas9								LTR gRNA								Gag RNA

## Sheet: Figure 2c and e
Efficiency data for Figure 2c 5' LTR - Gag and 2e 5' LTR - Gag
	Area	Percent			CRISPR
1	15849.3	9.786	1	0	-	KM77
2	9478.67	5.853	2	61.8601	+
3	15373.7	9.492
4	15858.7	9.792	3	0	-	KP43
5	7742.18	4.78	4	67.2677	+
6	15910.9	9.824
7	16105.7	9.944	5	0	-	KK09
8	2895.16	1.788	6	63.7926	+
9	5100.89	3.15
10	16310.4	10.071	7	36.9392	+	KM77
11	9554.18	5.899
12	6470.18	3.995	8	64.6245	+	KP43
13	11819.8	7.298
14	13486.8	8.327	9	0	-	KK09

## Sheet: Figure 2g
>[organism=SIV][SIVmac239]5LTR-gag		﻿NNNNNNNNNNNNNGCNTGCTCGAGCGGCCGCCAGTGTGATGGATATCTGCAGAATTCGGCTTAGACATTTGGCTGGCTATGGAAATTAGTCCCTGTAAATGTATCAGATGAGGCACAGGAGGATGAGGAGCATTATTTAATGCATCCAGCTCAAACTTCCCAGTGGGATGACCCTTGGGGAGAGGTTCTAGCATGGAAGTTTGATCCAACTCTGGCCTACACTTATGAGGCATATGTTAGATACCACGCAGAAGAGAAAGTGAAACACACTGAGGAAGCAAAACAGATAGTGCAGAGACACCTAGTGGTGGAAACAGGAACAACAGAAACTATGCCAAAAACAAGTAGACCAACAGCACCATCTAGCGGCAGAGGAGGAAATTACCCAGTACAACAAA…
>[organism=SIV][SIVmac239]gag-3LTR		﻿NNNNNNNNNNNNNNNGNNTGCTCGAGCGGCCGCCAGTGTGATGGATATCTGCAGAATTCGGCTTCATTAGTGCCAACAGGCTCAGAAAATTTAAAAAGCCTTTATAATACTGTCTGCGTCATCTGGTGCATTCCAGAAGAGTTTGGAAGCAAGTCAGGCCTGTCAGAGGAAGAGGTTAGAAGAAGGCTAACCGCAAGAGGCCTTCTTAACATGGCTGACAAGAAGGAAACTCGCTAAGCCGAATTCCAGCACACTGGCGGCCGTTACTAGTGGATCCGAGCTCGGTACCAAGCTTGGCGTAATCATGGTCATAGCTGTTTCCTGTGTGAAATTGTTATCCGCTCACAATTCCACACAACATACGAGCCGGAAGCATAAAGTGTAAAGCCTGGGGTGCC…

## Sheet: Fig3a and Supp Fig4
Fig 3A ( KP43,KM77)
Supplemental Fig4 (KP43,KM77)
Well	ExptType	Experiment	Sample			TargetType	Target	Status	Concentration	Supermix	CopiesPer20uLWell	TotalConfMax	TotalConfMin	PoissonConfMax	PoissonConfMin	Positives	Negatives	Ch1+Ch2+	Ch1+Ch2-	Ch1-Ch2+	Ch1-Ch2-	Linkage	AcceptedDroplets	CNV	TotalCNVMax	TotalCNVMin	PoissonCNVMax	PoissonCNVMin	ReferenceCopies	UnknownCopies	Ratio	TotalRatioMax	TotalRatioMin	PoissonRatioMax	PoissonRatioMin	FractionalAbundance	TotalFractionalAbundanceMax	TotalFractionalAbundanceMin	PoissonFractionalAbundanceMax	PoissonFractionalAbundanceMin	ReferenceAssayNumber	TargetAssayNumber	Threshold	MeanAmplitudeofPositives	MeanAmplitudeofNegatives	MeanAmplitudeTotal	ExperimentComments	MergedWells	TotalConfMax68
A01	Absolute Quantification	ABS	KP43	Lung-R.Anterior		Well1	SaCas9	Manual	10.2	ddPCR Supermix for Probes (no dUTP)	204			11.8	8.6	157	18032	59	98	7774	10258	0	18189								0.0154			0.0178	0.013	1.52			1.75	1.28	1	1	8164	8998	530.18	603.27
B01	Absolute Quantification	ABS		Lung-l.Anterior		Well1	SaCas9	Manual	15.3	ddPCR Supermix for Probes (no dUTP)	306			17.3	13.3	226	17244	102	124	8167	9077	0	17470								0.0203			0.023	0.0176	1.99			2.25	1.73	1	1	8164	9065.4	539.8	650.09
C01	Absolute Quantification	ABS		Right Kidney		Well1	SaCas9	Manual	15.9	ddPCR Supermix for Probes (no dUTP)	318			18	13.9	237	17378	116	121	8103	9275	0.687	17615								0.0216			0.0243	0.0188	2.11			2.38	1.84	1	1	8164	9134.8	540.71	656.34
D01	Absolute Quantification	ABS		Left Kidney		Well1	SaCas9	Manual	13.2	ddPCR Supermix for Probes (no dUTP)	264			15.1	11.3	186	16490	80	106	6960	9530	0.182	16676								0.0205			0.0234	0.0175	2			2.29	1.72	1	1	8164	9165.3	536.45	632.69
E01	Absolute Quantification	ABS		Heart-L-Ventricle		Well1	SaCas9	Manual	53.5	ddPCR Supermix for Probes (no dUTP)	1070			57.2	49.7	782	16816	317	465	6477	10339	1.72	17598								0.093			0.1	0.086	8.5			9.1	7.9	1	1	8164	9226.2	557.8	942.99
F01	Absolute Quantification	ABS		Heart-R-Ventricle		Well1	SaCas9	Manual	56.8	ddPCR Supermix for Probes (no dUTP)	1136			60.8	52.9	781	15779	325	456	6613	9166	0	16560								0.089			0.096	0.082	8.2			8.7	7.6	1	1	8164	9229.6	552.59	961.81
G01	Absolute Quantification	ABS		Heart-L-Atrium		Well1	SaCas9	Manual	37.1	ddPCR Supermix for Probes (no dUTP)	742			40.1	34	556	17376	182	374	6259	11117	0	17932								0.071			0.077	0.065	6.6			7.1	6.1	1	1	8164	9242.5	546.97	816.58
H01	Absolute Quantification	ABS		Heart-R-Atrium		Well1	SaCas9	Manual	109	ddPCR Supermix for Probes (no dUTP)	2180			114	103	1619	16718	625	994	7422	9296	0	18337								0.16			0.169	0.151	13.8			14.4	13.2	1	1	8164	9139.2	576.45	1332.5
A02	Absolute Quantification	ABS	KP43	Lung-R.Anterior		Duplicate	SaCas9	Manual	9.9	ddPCR Supermix for Probes (no dUTP)	198			11.5	8.2	139	16488	69	70	7068	9420	1.17	16627								0.015			0.0175	0.0125	1.47			1.72	1.23	1	1	8164	9031.2	537.82	608.82
B02	Absolute Quantification	ABS		Lung-l.Anterior		Duplicate	SaCas9	Manual	13.7	ddPCR Supermix for Probes (no dUTP)	274			15.6	11.7	192	16448	83	109	7516	8932	0	16640								0.019			0.0218	0.0163	1.87			2.13	1.6	1	1	8164	9118.3	544.05	642.98
C02	Absolute Quantification	ABS		Right Kidney		Duplicate	SaCas9	Manual	14.6	ddPCR Supermix for Probes (no dUTP)	292			16.6	12.5	191	15343	94	97	7352	7991	0.36	15534								0.019			0.0217	0.0162	1.86			2.12	1.6	1	1	8164	9308.6	549.95	657.64
D02	Absolute Quantification	ABS		Left Kidney		Duplicate	SaCas9	Manual	14.2	ddPCR Supermix for Probes (no dUTP)	284			16.2	12.3	211	17341	77	134	7895	9446	0	17552								0.02			0.0227	0.0172	1.96			2.22	1.7	1	1	8164	9362.8	546.8	652.79
E02	Absolute Quantification	ABS		Heart-L-Ventricle		Duplicate	SaCas9	Manual	57.5	ddPCR Supermix for Probes (no dUTP)	1150			61.5	53.5	792	15803	301	491	7087	8716	0	16595								0.083			0.089	0.077	7.7			8.2	7.1	1	1	8164	9367.7	560.78	981.09
F02	Absolute Quantification	ABS		Heart-R-Ventricle		Duplicate	SaCas9	Manual	59.7	ddPCR Supermix for Probes (no dUTP)	1194			63.7	55.8	878	16863	341	537	7597	9266	0	17741								0.086			0.092	0.08	7.9			8.4	7.4	1	1	8164	9255.6	557.71	988.16
G02	Absolute Quantification	ABS		Heart-L-Atrium		Duplicate	SaCas9	Manual	35.9	ddPCR Supermix for Probes (no dUTP)	718			39.1	32.7	484	15621	159	325	5607	10014	0	16105								0.069			0.075	0.062	6.4			7	5.9	1	1	8164	9298.4	549.02	811.97
H02	Absolute Quantification	ABS		Heart-R-Atrium		Duplicate	SaCas9	Manual	113	ddPCR Supermix for Probes (no dUTP)	2260			118	107	1674	16678	660	1014	7362	9316	0	18352								0.166			0.175	0.158	14.3			14.9	13.6	1	1	8164	9256.9	579.56	1371.1
A03	Absolute Quantification	ABS	KM77	Lung-R.Anterior		Well1	SaCas9	Manual	20.8	ddPCR Supermix for Probes (no dUTP)	416			23.2	18.4	292	16371	106	186	6671	9700	0	16663								0.0339			0.0378	0.0299	3.28			3.65	2.9	1	1	8164	9204.1	550.07	701.72
B03	Absolute Quantification	ABS		Lung-l.Anterior		Well1	SaCas9	Manual	16.9	ddPCR Supermix for Probes (no dUTP)	338			19	14.8	247	17069	98	149	7362	9707	0	17316								0.0255			0.0287	0.0223	2.49			2.79	2.18	1	1	8164	9267.5	557.78	682.01
C03	Absolute Quantification	ABS		Right Kidney		Well1	SaCas9	Manual	19.5	ddPCR Supermix for Probes (no dUTP)	390			21.9	17.1	256	15332	118	138	7208	8124	0	15588								0.0261			0.0293	0.0228	2.54			2.85	2.23	1	1	8164	9037.6	545.53	685
D03	Absolute Quantification	ABS		Left Kidney		Well1	SaCas9	Manual	37.1	ddPCR Supermix for Probes (no dUTP)	742			40.4	33.9	514	16023	197	317	6710	9313	0	16537								0.058			0.064	0.053	5.52			5.98	5.05	1	1	8164	9372.2	556.96	830.95
E03	Absolute Quantification	ABS		Heart-L-Ventricle		Well1	SaCas9	Manual	91	ddPCR Supermix for Probes (no dUTP)	1820			96	85	1186	14831	433	753	6568	8263	0	16017								0.134			0.142	0.126	11.8			12.4	11.2	1	1	8164	9255.8	573.02	1215.9
F03	Absolute Quantification	ABS		Heart-R-Ventricle		Well1	SaCas9	Manual	63.8	ddPCR Supermix for Probes (no dUTP)	1276			68	59.8	931	16693	348	583	5844	10849	2.27	17624								0.125			0.134	0.117	11.1			11.8	10.5	1	1	7233	8284.2	548.54	957.18
G03	Absolute Quantification	ABS		Heart-L-Atrium		Well1	SaCas9	Manual	97	ddPCR Supermix for Probes (no dUTP)	1940			102	91	1222	14278	365	857	4772	9506	0	15500								0.204			0.217	0.191	16.9			17.8	16.1	1	1	8164	9381.8	579.69	1273.6
H03	Absolute Quantification	ABS		Heart-R-Atrium		Well1	SaCas9	Manual	56.2	ddPCR Supermix for Probes (no dUTP)	1124			60	52.4	844	17263	293	551	6975	10288	0	18107								0.093			0.1	0.086	8.5			9.1	8	1	1	8164	9091.5	541.13	939.68
A04	Absolute Quantification	ABS	KM77	Lung-R.Anterior		Duplicate	SaCas9	Manual	24.3	ddPCR Supermix for Probes (no dUTP)	486			26.8	21.8	360	17249	179	181	7319	9930	3.05	17609								0.0372			0.0412	0.0333	3.59			3.96	3.22	1	1	7132	8231.1	509.28	667.15
B04	Absolute Quantification	ABS		Lung-l.Anterior		Duplicate	SaCas9	Manual	20.4	ddPCR Supermix for Probes (no dUTP)	408			22.6	18.2	331	18955	135	196	8155	10800	0	19286								0.0308			0.0342	0.0274	2.99			3.31	2.67	1	1	8164	9011.7	536.84	682.29
C04	Absolute Quantification	ABS		Right Kidney		Duplicate	SaCas9	Manual	19.4	ddPCR Supermix for Probes (no dUTP)	388			21.6	17.1	292	17601	149	143	8429	9172	1.16	17893								0.0252			0.0281	0.0223	2.46			2.74	2.18	1	1	8164	9108.5	538.56	678.41
D04	Absolute Quantification	ABS		Left Kidney		Duplicate	SaCas9	Manual	33	ddPCR Supermix for Probes (no dUTP)	660			35.9	30.2	515	18093	194	321	7251	10842	0	18608								0.0549			0.0598	0.05	5.21			5.65	4.77	1	1	8164	8905	528.92	760.74
E04	Absolute Quantification	ABS		Heart-L-Ventricle		Duplicate	SaCas9	Manual	84.9	ddPCR Supermix for Probes (no dUTP)	1698			89.7	80.1	1205	16104	378	827	6624	9480	0	17309								0.139			0.148	0.131	12.2			12.9	11.6	1	1	7537	8596	533	1094.3
F04	Absolute Quantification	ABS		Heart-R-Ventricle		Duplicate	SaCas9	Manual	62.5	ddPCR Supermix for Probes (no dUTP)	1250			66.6	58.5	917	16793	246	671	6132	10661	0	17710								0.119			0.127	0.111	10.6			11.3	10	1	1	8164	9187.8	550.1	997.35
G04	Absolute Quantification	ABS		Heart-L-Atrium		Duplicate	SaCas9	Manual	90	ddPCR Supermix for Probes (no dUTP)	1800			94.8	85.2	1354	17038	365	989	5891	11147	0	18392								0.184			0.195	0.173	15.5			16.3	14.8	1	1	8164	8929.6	560.25	1176.4
H04	Absolute Quantification	ABS		Heart-R-Atrium		Duplicate	SaCas9	Manual	58.6	ddPCR Supermix for Probes (no dUTP)	1172			62.4	54.9	960	18785	375	585	7176	11609	0.798	19745								0.103			0.11	0.096	9.4			9.9	8.8	1	1	8164	9100.4	545.5	961.43
A01	Absolute Quantification	ABS	KP43	Lung-R.Anterior		Well1	TERT	Manual	663	ddPCR Supermix for Probes (no dUTP)	13260			678	648	7833	10356	59	98	7774	10258	0	18189								0.0154			0.0178	0.013	1.52			1.75	1.28	1	1	2242	4429.5	1322.9	2660.7
B01	Absolute Quantification	ABS		Lung-l.Anterior		Well1	TERT	Manual	754	ddPCR Supermix for Probes (no dUTP)	15080			771	738	8269	9201	102	124	8167	9077	0	17470								0.0203			0.023	0.0176	1.99			2.25	1.73	1	1	1983	4204.5	1172.1	2607.4
C01	Absolute Quantification	ABS		Right Kidney		Well1	TERT	Manual	739	ddPCR Supermix for Probes (no dUTP)	14780			756	723	8219	9396	116	121	8103	9275	0.687	17615								0.0216			0.0243	0.0188	2.11			2.38	1.84	1	1	1861	4097.8	1094.2	2495.6
D01	Absolute Quantification	ABS		Left Kidney		Well1	TERT	Manual	645	ddPCR Supermix for Probes (no dUTP)	12900			661	630	7040	9636	80	106	6960	9530	0.182	16676								0.0205			0.0234	0.0175	2			2.29	1.72	1	1	1741	4005.5	1026.3	2284
E01	Absolute Quantification	ABS		Heart-L-Ventricle		Well1	TERT	Manual	574	ddPCR Supermix for Probes (no dUTP)	11480			588	560	6794	10804	317	465	6477	10339	1.72	17598								0.093			0.1	0.086	8.5			9.1	7.9	1	1	1934	3985.2	1062.2	2190.6
F01	Absolute Quantification	ABS		Heart-R-Ventricle		Well1	TERT	Manual	639	ddPCR Supermix for Probes (no dUTP)	12780			654	624	6938	9622	325	456	6613	9166	0	16560								0.089			0.096	0.082	8.2			8.7	7.6	1	1	1899	3924.1	1027.6	2241.1
G01	Absolute Quantification	ABS		Heart-L-Atrium		Well1	TERT	Manual	524	ddPCR Supermix for Probes (no dUTP)	10480			537	511	6441	11491	182	374	6259	11117	0	17932								0.071			0.077	0.065	6.6			7.1	6.1	1	1	1733	3884.6	990.81	2030.2
H01	Absolute Quantification	ABS		Heart-R-Atrium		Well1	TERT	Manual	680	ddPCR Supermix for Probes (no dUTP)	13600			695	665	8047	10290	625	994	7422	9296	0	18337								0.16			0.169	0.151	13.8			14.4	13.2	1	1	1940	3824.7	981.99	2229.5
A02	Absolute Quantification	ABS	KP43	Lung-R.Anterior		Duplicate	TERT	Manual	660	ddPCR Supermix for Probes (no dUTP)	13200			675	644	7137	9490	69	70	7068	9420	1.17	16627								0.015			0.0175	0.0125	1.47			1.72	1.23	1	1	1739	3948	996.94	2263.7
B02	Absolute Quantification	ABS		Lung-l.Anterior		Duplicate	TERT	Manual	718	ddPCR Supermix for Probes (no dUTP)	14360			734	701	7599	9041	83	109	7516	8932	0	16640								0.019			0.0218	0.0163	1.87			2.13	1.6	1	1	1704	3942	994.35	2340.5
C02	Absolute Quantification	ABS		Right Kidney		Duplicate	TERT	Manual	768	ddPCR Supermix for Probes (no dUTP)	15360			786	750	7446	8088	94	97	7352	7991	0.36	15534								0.019			0.0217	0.0162	1.86			2.12	1.6	1	1	1745	3995.8	1010.6	2441.5
D02	Absolute Quantification	ABS		Left Kidney		Duplicate	TERT	Manual	712	ddPCR Supermix for Probes (no dUTP)	14240			728	697	7972	9580	77	134	7895	9446	0	17552								0.02			0.0227	0.0172	1.96			2.22	1.7	1	1	1733	3997.2	1000.2	2361.4
E02	Absolute Quantification	ABS		Heart-L-Ventricle		Duplicate	TERT	Manual	693	ddPCR Supermix for Probes (no dUTP)	13860			709	677	7388	9207	301	491	7087	8716	0	16595								0.083			0.089	0.077	7.7			8.2	7.1	1	1	1818	3856.6	981.23	2261.3
F02	Absolute Quantification	ABS		Heart-R-Ventricle		Duplicate	TERT	Manual	698	ddPCR Supermix for Probes (no dUTP)	13960			714	682	7938	9803	341	537	7597	9266	0	17741								0.086			0.092	0.08	7.9			8.4	7.4	1	1	1817	3798.6	979.83	2241.1
G02	Absolute Quantification	ABS		Heart-L-Atrium		Duplicate	TERT	Manual	521	ddPCR Supermix for Probes (no dUTP)	10420			535	508	5766	10339	159	325	5607	10014	0	16105								0.069			0.075	0.062	6.4			7	5.9	1	1	1769	3846	1008.7	2024.6
H02	Absolute Quantification	ABS		Heart-R-Atrium		Duplicate	TERT	Manual	676	ddPCR Supermix for Probes (no dUTP)	13520			691	661	8022	10330	660	1014	7362	9316	0	18352								0.166			0.175	0.158	14.3			14.9	13.6	1	1	1968	3789.8	988.45	2213
A03	Absolute Quantification	ABS	KM77	Lung-R.Anterior		Well1	TERT	Manual	614	ddPCR Supermix for Probes (no dUTP)	12280			629	600	6777	9886	106	186	6671	9700	0	16663								0.0339			0.0378	0.0299	3.28			3.65	2.9	1	1	1726	3965.9	979.86	2194.3
B03	Absolute Quantification	ABS		Lung-l.Anterior		Well1	TERT	Manual	663	ddPCR Supermix for Probes (no dUTP)	13260			678	648	7460	9856	98	149	7362	9707	0	17316								0.0255			0.0287	0.0223	2.49			2.79	2.18	1	1	1761	3989.2	1023	2300.9
C03	Absolute Quantification	ABS		Right Kidney		Well1	TERT	Manual	747	ddPCR Supermix for Probes (no dUTP)	14940			764	730	7326	8262	118	138	7208	8124	0	15588								0.0261			0.0293	0.0228	2.54			2.85	2.23	1	1	1784	3842.7	1008.3	2340.4
D03	Absolute Quantification	ABS		Left Kidney		Well1	TERT	Manual	636	ddPCR Supermix for Probes (no dUTP)	12720			651	621	6907	9630	197	317	6710	9313	0	16537								0.058			0.064	0.053	5.52			5.98	5.05	1	1	1803	3985.4	1015.9	2256.2
E03	Absolute Quantification	ABS		Heart-L-Ventricle		Well1	TERT	Manual	676	ddPCR Supermix for Probes (no dUTP)	13520			692	660	7001	9016	433	753	6568	8263	0	16017								0.134			0.142	0.126	11.8			12.4	11.2	1	1	1934	3868.9	1019	2264.7
F03	Absolute Quantification	ABS		Heart-R-Ventricle		Well1	TERT	Manual	509	ddPCR Supermix for Probes (no dUTP)	10180			522	497	6192	11432	348	583	5844	10849	2.27	17624								0.125			0.134	0.117	11.1			11.8	10.5	1	1	1745	3776.3	977.56	1960.9
G03	Absolute Quantification	ABS		Heart-L-Atrium		Well1	TERT	Manual	474	ddPCR Supermix for Probes (no dUTP)	9480			487	461	5137	10363	365	857	4772	9506	0	15500								0.204			0.217	0.191	16.9			17.8	16.1	1	1	1877	3777.8	1006.8	1925.2
H03	Absolute Quantification	ABS		Heart-R-Atrium		Well1	TERT	Manual	604	ddPCR Supermix for Probes (no dUTP)	12080			618	590	7268	10839	293	551	6975	10288	0	18107								0.093			0.1	0.086	8.5			9.1	8	1	1	1721	3814	952.95	2101.4
A04	Absolute Quantification	ABS	KM77	Lung-R.Anterior		Duplicate	TERT	Manual	653	ddPCR Supermix for Probes (no dUTP)	13060			668	638	7498	10111	179	181	7319	9930	3.05	17609								0.0372			0.0412	0.0333	3.59			3.96	3.22	1	1	1792	3891.5	1027.3	2246.9
B04	Absolute Quantification	ABS		Lung-l.Anterior		Duplicate	TERT	Manual	661	ddPCR Supermix for Probes (no dUTP)	13220			676	647	8290	10996	135	196	8155	10800	0	19286								0.0308			0.0342	0.0274	2.99			3.31	2.67	1	1	1679	3846.9	961.95	2202
C04	Absolute Quantification	ABS		Right Kidney		Duplicate	TERT	Manual	768	ddPCR Supermix for Probes (no dUTP)	15360			785	752	8578	9315	149	143	8429	9172	1.16	17893								0.0252			0.0281	0.0223	2.46			2.74	2.18	1	1	1760	3927.1	990.83	2398.5
D04	Absolute Quantification	ABS		Left Kidney		Duplicate	TERT	Manual	601	ddPCR Supermix for Probes (no dUTP)	12020			615	587	7445	11163	194	321	7251	10842	0	18608								0.0549			0.0598	0.05	5.21			5.65	4.77	1	1	1672	3748.6	913.17	2047.6
E04	Absolute Quantification	ABS		Heart-L-Ventricle		Duplicate	TERT	Manual	610	ddPCR Supermix for Probes (no dUTP)	12200			624	596	7002	10307	378	827	6624	9480	0	17309								0.139			0.148	0.131	12.2			12.9	11.6	1	1	2065	3946.5	1155.1	2284.3
F04	Absolute Quantification	ABS		Heart-R-Ventricle		Duplicate	TERT	Manual	525	ddPCR Supermix for Probes (no dUTP)	10500			538	512	6378	11332	246	671	6132	10661	0	17710								0.119			0.127	0.111	10.6			11.3	10	1	1	1848	3876.8	1025.4	2052.3
G04	Absolute Quantification	ABS		Heart-L-Atrium		Duplicate	TERT	Manual	489	ddPCR Supermix for Probes (no dUTP)	9780			501	477	6256	12136	365	989	5891	11147	0	18392								0.184			0.195	0.173	15.5			16.3	14.8	1	1	1906	3795.6	1049.1	1983.3
H04	Absolute Quantification	ABS		Heart-R-Atrium		Duplicate	TERT	Manual	567	ddPCR Supermix for Probes (no dUTP)	11340			580	554	7551	12194	375	585	7176	11609	0.798	19745								0.103			0.11	0.096	9.4			9.9	8.8	1	1	1841	3918.9	1029.7	2134.6
A03	Absolute Quantification	ABS	KP43	Cervical DRG		Ch1Unknown		Manual	2.3	ddPCR Supermix for Probes (no dUTP)	46			3.3	1.9	27	13587	7	20	4833	8754	0	13614								0.0045			0.0062	0.0028	0.45			0.62	0.28	1	1	1654	10814	717.84	737.87
B03	Absolute Quantification	ABS		Cervical Spical Cord		Ch1Unknown		Manual	5.3	ddPCR Supermix for Probes (no dUTP)	106			6.7	4.7	69	15145	26	43	6099	9046	0	15214								0.0088			0.0109	0.0067	0.87			1.08	0.67	1	1	1654	9917.2	625.17	667.31
C03	Absolute Quantification	ABS		Thoracic DRG		Ch1Unknown		Manual	7.5	ddPCR Supermix for Probes (no dUTP)	150			9.1	6.7	92	14382	28	64	4770	9612	0	14474								0.0158			0.0191	0.0126	1.56			1.88	1.24	1	1	1654	9281.2	571.75	627.11
D03	Absolute Quantification	ABS		Thoracic Spical Cord		Ch1Unknown		Manual	2.4	ddPCR Supermix for Probes (no dUTP)	48			3.3	2	31	15198	12	19	5241	9957	0.154	15229								0.0048			0.0065	0.0031	0.48			0.65	0.31	1	1	1654	8839.2	530.13	547.05
E03	Absolute Quantification	ABS		Lumbar DRG		Ch1Unknown		Manual	6.1	ddPCR Supermix for Probes (no dUTP)	122			7.6	5.4	74	14217	25	49	6280	7937	0	14291								0.0089			0.011	0.0069	0.88			1.09	0.68	1	1	1654	9442	574.86	620.78
F03	Absolute Quantification	ABS		Lumbar Spical Cord		Ch1Unknown		Manual	11.2	ddPCR Supermix for Probes (no dUTP)	224			13.1	10.3	135	14094	31	104	3701	10393	0	14229								0.031			0.037	0.026	3			3.5	2.5	1	1	1654	8680.9	513	590.49
G03	Absolute Quantification	ABS		Gallbladder		Ch1Unknown		Manual	12.8	ddPCR Supermix for Probes (no dUTP)	256			14.8	11.8	164	14972	69	95	6692	8280	0	15136								0.0184			0.0213	0.0156	1.81			2.08	1.53	1	1	1654	8178.4	476.27	559.72
H03	Absolute Quantification	ABS		Testes		Ch1Unknown		Manual	9.4	ddPCR Supermix for Probes (no dUTP)	188			11.1	8.5	120	14992	49	71	6314	8678	0	15112								0.0146			0.0172	0.012	1.44			1.69	1.18	1	1	1654	7853.3	472.25	530.86
A04	Absolute Quantification	ABS	KP43	Cervical DRG		Ch1Unknown		Manual	2.4	ddPCR Supermix for Probes (no dUTP)	48			3.3	2	30	14903	10	20	5524	9379	0	14933								0.0043			0.0059	0.0028	0.43			0.59	0.28	1	1	1811	9829.7	653.93	672.36
B04	Absolute Quantification	ABS		Cervical Spical Cord		Ch1Unknown		Manual	5.5	ddPCR Supermix for Probes (no dUTP)	110			6.8	4.9	73	15633	19	54	6019	9614	0	15706								0.0096			0.0118	0.0074	0.95			1.17	0.73	1	1	1811	11417	868.7	917.73
C04	Absolute Quantification	ABS		Thoracic DRG		Ch1Unknown		Manual	5.7	ddPCR Supermix for Probes (no dUTP)	114			7.2	5.1	69	14166	14	55	4323	9843	0	14235								0.0134			0.0166	0.0102	1.32			1.63	1.01	1	1	1811	9070.1	587.12	628.24
D04	Absolute Quantification	ABS		Thoracic Spical Cord		Ch1Unknown		Manual	2.5	ddPCR Supermix for Probes (no dUTP)	50			3.6	2.1	29	13393	5	24	4437	8956	0	13422								0.0054			0.0074	0.0034	0.54			0.73	0.34	1	1	1811	11579	876.25	899.38
E04	Absolute Quantification	ABS		Lumbar DRG		Ch1Unknown		Manual	6	ddPCR Supermix for Probes (no dUTP)	120			7.4	5.3	75	14707	32	43	6456	8251	0	14782								0.0088			0.0108	0.0068	0.87			1.07	0.67	1	1	1811	8366.6	515.05	554.89
F04	Absolute Quantification	ABS		Lumbar Spical Cord		Ch1Unknown		Manual	11	ddPCR Supermix for Probes (no dUTP)	220			12.9	10	133	14157	26	107	3745	10412	0	14290								0.031			0.036	0.025	2.96			3.46	2.46	1	1	1811	9292	571.89	653.05
G04	Absolute Quantification	ABS		Gallbladder		Ch1Unknown		Manual	11.1	ddPCR Supermix for Probes (no dUTP)	222			13	10.1	128	13499	40	88	5871	7628	0	13627								0.0166			0.0195	0.0137	1.63			1.91	1.35	1	1	1811	10174	659.89	749.26
H04	Absolute Quantification	ABS		Testes		Ch1Unknown		Manual	10.5	ddPCR Supermix for Probes (no dUTP)	210			12.3	9.6	136	15127	56	80	6922	8205	0	15263								0.0146			0.0171	0.0122	1.44			1.69	1.2	1	1	1811	8082.5	484.5	552.2
A05	Absolute Quantification	ABS	KM77	Cervical DRG		Ch1Unknown		OK	22.3	ddPCR Supermix for Probes (no dUTP)	446			25	19.6	265	13866	89	176	6834	7032	0	14131								0.0281			0.0316	0.0247	2.74			3.06	2.41	1	1	2437	11374	846.84	1044.3
B05	Absolute Quantification	ABS		Cervical Spical Cord		Ch1Unknown		OK	8	ddPCR Supermix for Probes (no dUTP)	160			9.5	6.5	106	15553	25	81	3636	11917	0.0215	15659								0.0255			0.0304	0.0206	2.49			2.96	2.02	1	1	1769	7878.3	470.79	520.93
C05	Absolute Quantification	ABS		Thoracic DRG		Ch1Unknown		OK	34.2	ddPCR Supermix for Probes (no dUTP)	684			37.6	30.8	394	13358	39	355	6158	7200	0	13752								0.0485			0.0535	0.0436	4.63			5.08	4.18	1	1	2499	10958	800.6	1091.6
D05	Absolute Quantification	ABS		Thoracic Spical Cord		Ch1Unknown		OK	28.5	ddPCR Supermix for Probes (no dUTP)	570			31.6	25.4	328	13365	115	213	4858	8507	0	13693								0.054			0.06	0.048	5.1			5.6	4.6	1	1	1891	9066.7	574.24	777.66
E05	Absolute Quantification	ABS		Lumbar DRG		Ch1Unknown		OK	11.3	ddPCR Supermix for Probes (no dUTP)	226			13.2	9.4	135	13988	49	86	6089	7899	0	14123								0.0168			0.0197	0.014	1.66			1.93	1.38	1	1	1185	5332.8	354.08	401.68
F05	Absolute Quantification	ABS		Lumbar Spical Cord		Ch1Unknown		OK	18.4	ddPCR Supermix for Probes (no dUTP)	368			20.8	16.1	238	15070	58	180	6462	8608	0	15308								0.0282			0.0319	0.0246	2.75			3.09	2.4	1	1	1808	11009	765.84	925.09
G05	Absolute Quantification	ABS		Gallbladder		Ch1Unknown		OK	30.1	ddPCR Supermix for Probes (no dUTP)	602			33.1	27.1	379	14628	28	351	6272	8356	0	15007								0.047			0.0519	0.0421	4.49			4.93	4.04	1	1	2494	11271	909.02	1170.7
H05	Absolute Quantification	ABS		Testes		Ch1Unknown		OK	14.3	ddPCR Supermix for Probes (no dUTP)	286			16.4	12.2	181	14791	96	85	7789	7002	0.114	14972								0.0163			0.0187	0.0139	1.6			1.83	1.37	1	1	2322	10321	688.47	804.92
A06	Absolute Quantification	ABS	KM77	Cervical DRG		Ch1Unknown		Manual	17	ddPCR Supermix for Probes (no dUTP)	340			19.2	15.8	214	14738	58	156	6247	8491	0	14952								0.0263			0.0299	0.0227	2.56			2.91	2.22	1	1	1811	10874	706.72	852.24
B06	Absolute Quantification	ABS		Cervical Spical Cord		Ch1Unknown		Manual	5.7	ddPCR Supermix for Probes (no dUTP)	114			7.1	5.1	77	15747	19	58	3618	12129	0.126	15824								0.0187			0.0229	0.0144	1.83			2.24	1.43	1	1	1811	9944.4	676.62	721.72
C06	Absolute Quantification	ABS		Thoracic DRG		Ch1Unknown		Manual	3.6	ddPCR Supermix for Probes (no dUTP)	72			4.8	3.1	44	14222	0	44	939	13283	0	14266								0.045			0.059	0.032	4.3			5.6	3.1	1	1	1811	4090.5	279.89	291.64
D06	Absolute Quantification	ABS		Thoracic Spical Cord		Ch1Unknown		Manual	26.6	ddPCR Supermix for Probes (no dUTP)	532			29.7	25	281	12291	71	210	3615	8676	0	12572								0.065			0.073	0.057	6.1			6.8	5.4	1	1	1811	2431.5	200.28	250.15
E06	Absolute Quantification	ABS		Lumbar DRG		Ch1Unknown		Manual	10.8	ddPCR Supermix for Probes (no dUTP)	216			12.7	9.8	121	13110	37	84	5006	8104	0	13231								0.0191			0.0226	0.0157	1.88			2.21	1.55	1	1	1811	10381	715.76	804.16
F06	Absolute Quantification	ABS		Lumbar Spical Cord		Ch1Unknown		Manual	9.2	ddPCR Supermix for Probes (no dUTP)	184			10.8	8.3	119	15214	0	119	2918	12296	0	15333								0.037			0.044	0.03	3.6			4.2	2.9	1	1	1811	6593.2	585.51	632.14
G06	Absolute Quantification	ABS		Gallbladder		Ch1Unknown		Manual	25.3	ddPCR Supermix for Probes (no dUTP)	506			28.1	23.8	308	14186	37	271	5692	8494	0	14494								0.0427			0.0476	0.0378	4.1			4.55	3.65	1	1	1811	10936	839.13	1053.7
H06	Absolute Quantification	ABS		Testes		Ch1Unknown		Manual	0.4	ddPCR Supermix for Probes (no dUTP)	8			0.87	0.25	5	14673	0	5	38	14635	0	14678								0.13			0.26	0	12			22	2	1	1	1811	11805	925.18	928.88
A03	Absolute Quantification	ABS	KP43	Cervical DRG		Ch2Unknown		Manual	517	ddPCR Supermix for Probes (no dUTP)	10340			532	502	4840	8774	7	20	4833	8754	0	13614								0.0045			0.0062	0.0028	0.45			0.62	0.28	1	1	1616	3844.2	1072.2	2057.7
B03	Absolute Quantification	ABS		Cervical Spical Cord		Ch2Unknown		Manual	606	ddPCR Supermix for Probes (no dUTP)	12120			622	591	6125	9089	26	43	6099	9046	0	15214								0.0088			0.0109	0.0067	0.87			1.08	0.67	1	1	1616	3878.5	1088.9	2212
C03	Absolute Quantification	ABS		Thoracic DRG		Ch2Unknown		Manual	474	ddPCR Supermix for Probes (no dUTP)	9480			487	460	4798	9676	28	64	4770	9612	0	14474								0.0158			0.0191	0.0126	1.56			1.88	1.24	1	1	1616	3741	1102.1	1976.9
D03	Absolute Quantification	ABS		Thoracic Spical Cord		Ch2Unknown		Manual	498	ddPCR Supermix for Probes (no dUTP)	9960			511	484	5253	9976	12	19	5241	9957	0.154	15229								0.0048			0.0065	0.0031	0.48			0.65	0.31	1	1	1616	4067.4	1120.1	2136.7
E03	Absolute Quantification	ABS		Lumbar DRG		Ch2Unknown		Manual	685	ddPCR Supermix for Probes (no dUTP)	13700			702	668	6305	7986	25	49	6280	7937	0	14291								0.0089			0.011	0.0069	0.88			1.09	0.68	1	1	1616	3886.5	1108.1	2333.9
F03	Absolute Quantification	ABS		Lumbar Spical Cord		Ch2Unknown		Manual	358	ddPCR Supermix for Probes (no dUTP)	7160			369	346	3732	10497	31	104	3701	10393	0	14229								0.031			0.037	0.026	3			3.5	2.5	1	1	1616	3921.2	1113.5	1849.9
G03	Absolute Quantification	ABS		Gallbladder		Ch2Unknown		Manual	696	ddPCR Supermix for Probes (no dUTP)	13920			713	680	6761	8375	69	95	6692	8280	0	15136								0.0184			0.0213	0.0156	1.81			2.08	1.53	1	1	1616	4084.9	1113.7	2440.9
H03	Absolute Quantification	ABS		Testes		Ch2Unknown		Manual	643	ddPCR Supermix for Probes (no dUTP)	12860			659	627	6363	8749	49	71	6314	8678	0	15112								0.0146			0.0172	0.012	1.44			1.69	1.18	1	1	1616	4201.6	1103.4	2407.9
A04	Absolute Quantification	ABS	KP43	Cervical DRG		Ch2Unknown		Manual	545	ddPCR Supermix for Probes (no dUTP)	10900			559	530	5534	9399	10	20	5524	9379	0	14933								0.0043			0.0059	0.0028	0.43			0.59	0.28	1	1	1537	3585.5	1014	1967
B04	Absolute Quantification	ABS		Cervical Spical Cord		Ch2Unknown		Manual	571	ddPCR Supermix for Probes (no dUTP)	11420			585	556	6038	9668	19	54	6019	9614	0	15706								0.0096			0.0118	0.0074	0.95			1.17	0.73	1	1	1537	3374.4	1139	1998.3
C04	Absolute Quantification	ABS		Thoracic DRG		Ch2Unknown		Manual	427	ddPCR Supermix for Probes (no dUTP)	8540			440	415	4337	9898	14	55	4323	9843	0	14235								0.0134			0.0166	0.0102	1.32			1.63	1.01	1	1	1537	3836.9	1071	1913.7
D04	Absolute Quantification	ABS		Thoracic Spical Cord		Ch2Unknown		Manual	473	ddPCR Supermix for Probes (no dUTP)	9460			487	459	4442	8980	5	24	4437	8956	0	13422								0.0054			0.0074	0.0034	0.54			0.73	0.34	1	1	1537	3272.3	1090.4	1812.5
E04	Absolute Quantification	ABS		Lumbar DRG		Ch2Unknown		Manual	680	ddPCR Supermix for Probes (no dUTP)	13600			697	663	6488	8294	32	43	6456	8251	0	14782								0.0088			0.0108	0.0068	0.87			1.07	0.67	1	1	1537	3980.5	1069.9	2347.4
F04	Absolute Quantification	ABS		Lumbar Spical Cord		Ch2Unknown		Manual	360	ddPCR Supermix for Probes (no dUTP)	7200			372	349	3771	10519	26	107	3745	10412	0	14290								0.031			0.036	0.025	2.96			3.46	2.46	1	1	1537	3720	1073.1	1771.6
G04	Absolute Quantification	ABS		Gallbladder		Ch2Unknown		Manual	669	ddPCR Supermix for Probes (no dUTP)	13380			687	652	5911	7716	40	88	5871	7628	0	13627								0.0166			0.0195	0.0137	1.63			1.91	1.35	1	1	1537	3638	1098.7	2200.2
H04	Absolute Quantification	ABS		Testes		Ch2Unknown		Manual	719	ddPCR Supermix for Probes (no dUTP)	14380			736	702	6978	8285	56	80	6922	8205	0	15263								0.0146			0.0171	0.0122	1.44			1.69	1.2	1	1	1537	4069.1	1074.7	2443.7
A05	Absolute Quantification	ABS	KM77	Cervical DRG		Ch2Unknown		Manual	792	ddPCR Supermix for Probes (no dUTP)	15840			811	773	6923	7208	89	176	6834	7032	0	14131								0.0281			0.0316	0.0247	2.74			3.06	2.41	1	1	1497	3518.1	1021	2244.4
B05	Absolute Quantification	ABS		Cervical Spical Cord		Ch2Unknown		Manual	313	ddPCR Supermix for Probes (no dUTP)	6260			324	303	3661	11998	25	81	3636	11917	0.0215	15659								0.0255			0.0304	0.0206	2.49			2.96	2.02	1	1	1497	4354.8	1083.6	1848.4
C05	Absolute Quantification	ABS		Thoracic DRG		Ch2Unknown		Manual	705	ddPCR Supermix for Probes (no dUTP)	14100			723	687	6197	7555	39	355	6158	7200	0	13752								0.0485			0.0535	0.0436	4.63			5.08	4.18	1	1	1497	3007.2	1074.1	1945.2
D05	Absolute Quantification	ABS		Thoracic Spical Cord		Ch2Unknown		Manual	531	ddPCR Supermix for Probes (no dUTP)	10620			546	516	4973	8720	115	213	4858	8507	0	13693								0.054			0.06	0.048	5.1			5.6	4.6	1	1	1497	4033.6	1065.8	2143.6
E05	Absolute Quantification	ABS		Lumbar DRG		Ch2Unknown		Manual	671	ddPCR Supermix for Probes (no dUTP)	13420			688	654	6138	7985	49	86	6089	7899	0	14123								0.0168			0.0197	0.014	1.66			1.93	1.38	1	1	1497	3937.1	940.56	2242.9
F05	Absolute Quantification	ABS		Lumbar Spical Cord		Ch2Unknown		Manual	653	ddPCR Supermix for Probes (no dUTP)	13060			669	637	6520	8788	58	180	6462	8608	0	15308								0.0282			0.0319	0.0246	2.75			3.09	2.4	1	1	1497	3565.5	1155.5	2182
G05	Absolute Quantification	ABS		Gallbladder		Ch2Unknown		Manual	640	ddPCR Supermix for Probes (no dUTP)	12800			657	625	6300	8707	28	351	6272	8356	0	15007								0.047			0.0519	0.0421	4.49			4.93	4.04	1	1	1497	2746.4	1276.4	1893.5
H05	Absolute Quantification	ABS		Testes		Ch2Unknown		Manual	880	ddPCR Supermix for Probes (no dUTP)	17600			900	860	7885	7087	96	85	7789	7002	0.114	14972								0.0163			0.0187	0.0139	1.6			1.83	1.37	1	1	1497	3867.5	1110.4	2562.4
A06	Absolute Quantification	ABS	KM77	Cervical DRG		Ch2Unknown		Manual	644	ddPCR Supermix for Probes (no dUTP)	12880			660	628	6305	8647	58	156	6247	8491	0	14952								0.0263			0.0299	0.0227	2.56			2.91	2.22	1	1	1689	3833	1096.8	2250.6
B06	Absolute Quantification	ABS		Cervical Spical Cord		Ch2Unknown		Manual	307	ddPCR Supermix for Probes (no dUTP)	6140			317	297	3637	12187	19	58	3618	12129	0.126	15824								0.0187			0.0229	0.0144	1.83			2.24	1.43	1	1	1689	4264.1	1171.2	1882.1
C06	Absolute Quantification	ABS		Thoracic DRG		Ch2Unknown		Manual	80	ddPCR Supermix for Probes (no dUTP)	1600			85	75	939	13327	0	44	939	13283	0	14266								0.045			0.059	0.032	4.3			5.6	3.1	1	1	1689	3145	928.43	1074.3
D06	Absolute Quantification	ABS		Thoracic Spical Cord		Ch2Unknown		Manual	408	ddPCR Supermix for Probes (no dUTP)	8160			422	395	3686	8886	71	210	3615	8676	0	12572								0.065			0.073	0.057	6.1			6.8	5.4	1	1	1689	2701.5	812.35	1366.2
E06	Absolute Quantification	ABS		Lumbar DRG		Ch2Unknown		Manual	565	ddPCR Supermix for Probes (no dUTP)	11300			580	549	5043	8188	37	84	5006	8104	0	13231								0.0191			0.0226	0.0157	1.88			2.21	1.55	1	1	1689	3874	1190.6	2213.4
F06	Absolute Quantification	ABS		Lumbar Spical Cord		Ch2Unknown		Manual	248	ddPCR Supermix for Probes (no dUTP)	4960			257	239	2918	12415	0	119	2918	12296	0	15333								0.037			0.044	0.03	3.6			4.2	2.9	1	1	1233	1647.4	742.92	915.05
G06	Absolute Quantification	ABS		Gallbladder		Ch2Unknown		Manual	592	ddPCR Supermix for Probes (no dUTP)	11840			607	576	5729	8765	37	271	5692	8494	0	14494								0.0427			0.0476	0.0378	4.1			4.55	3.65	1	1	1638	3069.2	1225.2	1954.1
H06	Absolute Quantification	ABS		Testes		Ch2Unknown		Manual	3	ddPCR Supermix for Probes (no dUTP)	60			4.1	2.2	38	14640	0	5	38	14635	0	14678								0.13			0.26	0	12			22	2	1	1	1689	3064.9	1332.6	1337.1
A03	Absolute Quantification	ABS		KM77 Splenic Head		Ch1Unknown	SaCas9	Manual	3810	ddPCR Supermix for Probes (no dUTP)	76200			3910	3760	13013	532	2578	10435	432	100	0	13545								12.9			13.4	12.3	92.8			93.09	92.5	1	1	1141	9657.7	507.32	9298.3
B03	Absolute Quantification	ABS		KM77 Splenic Body		Ch1Unknown	SaCas9	Manual	5020	ddPCR Supermix for Probes (no dUTP)	100400			5200	4950	14401	204	2601	11800	174	30	0	14605								20.3			21.3	19.3	95.3			95.52	95.08	1	1	1141	10004	520.37	9871.8
C03	Absolute Quantification	ABS		KM77 Splenic Tail		Ch1Unknown	SaCas9	Manual	5920	ddPCR Supermix for Probes (no dUTP)	118400			6170	5800	13662	90	1613	12049	68	22	0	13752								38.6			41	36.1	97.47			97.63	97.32	1	1	1141	10093	536.9	10030
D03	Absolute Quantification	ABS		KP43 Splenic Head		Ch1Unknown	SaCas9	Manual	2717	ddPCR Supermix for Probes (no dUTP)	54340			2779	2687	12090	1333	2144	9946	837	496	0	13423								9.2			9.58	8.81	90.19			90.57	89.82	1	1	1141	9956.1	533.81	9020.4
E03	Absolute Quantification	ABS		KP43 Splenic Body		Ch1Unknown	SaCas9	Manual	6310	ddPCR Supermix for Probes (no dUTP)	126200			6620	6160	13163	62	1342	11821	48	14	0	13225								48.3			51.7	44.9	97.97			98.11	97.83	1	1	1141	10435	527.21	10388
F03	Absolute Quantification	ABS		KP43 Splenic Tail		Ch1Unknown	SaCas9	Manual	2463	ddPCR Supermix for Probes (no dUTP)	49260			2515	2437	12824	1803	2755	10069	1390	413	0	14627								6.28			6.51	6.05	86.27			86.71	85.83	1	1	1141	9700.5	543.71	8571.8
A03	Absolute Quantification	ABS		KM77 Splenic Head		Ch2Unknown	TERT	Manual	296	ddPCR Supermix for Probes (no dUTP)	5920			306	285	3010	10535	2578	10435	432	100	0	13545								12.9			13.4	12.3	92.8			93.09	92.5	1	1	1146	1615.1	770.21	957.97
B03	Absolute Quantification	ABS		KM77 Splenic Body		Ch2Unknown	TERT	Manual	248	ddPCR Supermix for Probes (no dUTP)	4960			257	239	2775	11830	2601	11800	174	30	0	14605								20.3			21.3	19.3	95.3			95.52	95.08	1	1	1146	1542.2	781.46	926.01
C03	Absolute Quantification	ABS		KM77 Splenic Tail		Ch2Unknown	TERT	Manual	153	ddPCR Supermix for Probes (no dUTP)	3060			161	146	1681	12071	1613	12049	68	22	0	13752								38.6			41	36.1	97.47			97.63	97.32	1	1	1146	1478.4	743.04	832.92
D03	Absolute Quantification	ABS		KP43 Splenic Head		Ch2Unknown	TERT	Manual	295	ddPCR Supermix for Probes (no dUTP)	5900			306	285	2981	10442	2144	9946	837	496	0	13423								9.2			9.58	8.81	90.19			90.57	89.82	1	1	1146	1758.4	779.92	997.23
E03	Absolute Quantification	ABS		KP43 Splenic Body		Ch2Unknown	TERT	Manual	131	ddPCR Supermix for Probes (no dUTP)	2620			138	124	1390	11835	1342	11821	48	14	0	13225								48.3			51.7	44.9	97.97			98.11	97.83	1	1	1146	1435.3	748.66	820.83
F03	Absolute Quantification	ABS		KP43 Splenic Tail		Ch2Unknown	TERT	Manual	392	ddPCR Supermix for Probes (no dUTP)	7840			404	380	4145	10482	2755	10069	1390	413	0	14627								6.28			6.51	6.05	86.27			86.71	85.83	1	1	1146	1905.8	781.69	1100.2
A01	Absolute Quantification	ABS		KM77 Splenic Head		Ch1Unknown	SaCas9	Manual	4150	ddPCR Supermix for Probes (no dUTP)	83000			4270	4050	14641	442	10088	4553	403	39	0	15083								2.97			3.07	2.87	74.8			75.4	74.2	1	1	774	4424.4	357.93	4305.3
B01	Absolute Quantification	ABS		KM77 Splenic Body		Ch1Unknown	SaCas9	Manual	5890	ddPCR Supermix for Probes (no dUTP)	117800			6150	5680	14880	100	11268	3612	99	1	0	14980								3.52			3.68	3.37	77.9			78.6	77.1	1	1	774	4468.2	363.68	4440.8
C01	Absolute Quantification	ABS		KM77 Splenic Tail		Ch1Unknown	SaCas9	Manual	5670	ddPCR Supermix for Probes (no dUTP)	113400			5910	5470	13772	112	9135	4637	105	7	0	13884								4.4			4.6	4.21	81.5			82.2	80.8	1	1	774	4476.3	366.57	4443.2
D01	Absolute Quantification	ABS		KP43 Splenic Head		Ch1Unknown	SaCas9	Manual	2370	ddPCR Supermix for Probes (no dUTP)	47400			2418	2324	13542	2085	9654	3888	2058	27	0	15627								1.455			1.496	1.415	59.3			59.9	58.6	1	1	774	4478	362.42	3928.9
E01	Absolute Quantification	ABS		KP43 Splenic Body		Ch1Unknown	SaCas9	Manual	5530	ddPCR Supermix for Probes (no dUTP)	110600			5750	5350	14300	131	7458	6842	118	13	0	14431								6.32			6.59	6.04	86.3			86.8	85.8	1	1	774	4511.2	374	4473.7
F01	Absolute Quantification	ABS		KP43 Splenic Tail		Ch1Unknown	SaCas9	Manual	2640	ddPCR Supermix for Probes (no dUTP)	52800			2690	2590	14127	1678	8377	5750	1401	277	0	15805								2.33			2.39	2.26	69.9			70.5	69.3	1	1	774	4460.8	365.2	4026
A01	Absolute Quantification	ABS		KM77 Splenic Head		Ch2Unknown	TERT	Manual	1399	ddPCR Supermix for Probes (no dUTP)	27980			1428	1371	10491	4592	10088	4553	403	39	0	15083								2.97			3.07	2.87	74.8			75.4	74.2	1	1	1080	1574.4	970.36	1390.5
B01	Absolute Quantification	ABS		KM77 Splenic Body		Ch2Unknown	TERT	Manual	1673	ddPCR Supermix for Probes (no dUTP)	33460			1707	1640	11367	3613	11268	3612	99	1	0	14980								3.52			3.68	3.37	77.9			78.6	77.1	1	1	1030	1403.8	956.67	1296
C01	Absolute Quantification	ABS		KM77 Splenic Tail		Ch2Unknown	TERT	Manual	1288	ddPCR Supermix for Probes (no dUTP)	25760			1316	1261	9240	4644	9135	4637	105	7	0	13884								4.4			4.6	4.21	81.5			82.2	80.8	1	1	1080	1408.5	985.88	1267.2
D01	Absolute Quantification	ABS		KP43 Splenic Head		Ch2Unknown	TERT	Manual	1628	ddPCR Supermix for Probes (no dUTP)	32560			1661	1597	11712	3915	9654	3888	2058	27	0	15627								1.455			1.496	1.415	59.3			59.9	58.6	1	1	1030	1559.2	951.52	1407
E01	Absolute Quantification	ABS		KP43 Splenic Body		Ch2Unknown	TERT	Manual	876	ddPCR Supermix for Probes (no dUTP)	17520			896	856	7576	6855	7458	6842	118	13	0	14431								6.32			6.59	6.04	86.3			86.8	85.8	1	1	1131	1476.5	1006.6	1253.2
F01	Absolute Quantification	ABS		KP43 Splenic Tail		Ch2Unknown	TERT	Manual	1134	ddPCR Supermix for Probes (no dUTP)	22680			1158	1111	9778	6027	8377	5750	1401	277	0	15805								2.33			2.39	2.26	69.9			70.5	69.3	1	1	1182	1785.1	1029	1496.8
Well	ExptType	Experiment			Sample	TargetType	Target	Status	Concentration	Supermix	CopiesPer20uLWell	TotalConfMax	TotalConfMin	PoissonConfMax	PoissonConfMin	Positives	Negatives	Ch1+Ch2+	Ch1+Ch2-	Ch1-Ch2+	Ch1-Ch2-	Linkage	AcceptedDroplets	CNV	TotalCNVMax	TotalCNVMin	PoissonCNVMax	PoissonCNVMin	ReferenceCopies	UnknownCopies	Ratio	TotalRatioMax	TotalRatioMin	PoissonRatioMax	PoissonRatioMin	FractionalAbundance	TotalFractionalAbundanceMax	TotalFractionalAbundanceMin	PoissonFractionalAbundanceMax	PoissonFractionalAbundanceMin	ReferenceAssayNumber	TargetAssayNumber	Threshold	MeanAmplitudeofPositives	MeanAmplitudeofNegatives	MeanAmplitudeTotal	ExperimentComments	MergedWells	TotalConfMax68
A09	Absolute Quantification	ABS	KP43	Deep Cervical		Ch1Unknown	SaCas9	OK	1713	ddPCR Supermix for Probes (no dUTP)	34260			1746	1681	12841	3904	5222	7619	1601	2303	0	16745								2.78			2.87	2.7	73.6			74.2	73	1	1	1363	4704.9	300.43	3678.1
B09	Absolute Quantification	ABS		Submandibular		Ch1Unknown	SaCas9	OK	411	ddPCR Supermix for Probes (no dUTP)	8220			423	400	4684	11190	1871	2813	4504	6686	0	15874								0.681			0.707	0.655	40.5			41.4	39.6	1	1	1172	4600.9	304.53	1572.3
C09	Absolute Quantification	ABS		Bronchial		Ch1Unknown	SaCas9	OK	170	ddPCR Supermix for Probes (no dUTP)	3400			178	163	2129	13661	809	1320	5379	8282	0	15790								0.291			0.306	0.277	22.6			23.4	21.7	1	1	1082	4587.7	301.69	879.58
D09	Absolute Quantification	ABS		Axillary		Ch1Unknown	SaCas9	OK	309	ddPCR Supermix for Probes (no dUTP)	6180			318	299	3994	13307	1492	2502	5487	7820	0	17301								0.508			0.528	0.488	33.7			34.6	32.8	1	1	1144	4435.1	302.02	1256.2
E09	Absolute Quantification	ABS		Mesenteric		Ch1Unknown	SaCas9	OK	1311	ddPCR Supermix for Probes (no dUTP)	26220			1340	1283	9135	4459	5406	3729	2676	1783	0	13594								1.235			1.273	1.196	55.3			56	54.5	1	1	1313	4571.8	312.94	3174.8
F09	Absolute Quantification	ABS		Colonic		Ch1Unknown	SaCas9	OK	295	ddPCR Supermix for Probes (no dUTP)	5900			304	285	3640	12780	1029	2611	3680	9100	0	16420								0.742			0.774	0.709	42.6			43.6	41.5	1	1	1088	4511.3	298.36	1232.3
G09	Absolute Quantification	ABS		Iliac		Ch1Unknown	SaCas9	OK	202	ddPCR Supermix for Probes (no dUTP)	4040			209	194	2780	14872	1026	1754	4887	9985	11.2	17652								0.42			0.439	0.401	29.6			30.5	28.6	1	1	1182	4541.4	301.38	969.14
H09	Absolute Quantification	ABS		Inguinal		Ch1Unknown	SaCas9	OK	336	ddPCR Supermix for Probes (no dUTP)	6720			347	325	3758	11364	1519	2239	4901	6463	0	15122								0.517			0.538	0.496	34.1			35	33.2	1	1	1108	4519.9	302.89	1350.9
A10	Absolute Quantification	ABS	KP43	Deep Cervical		Ch1Unknown	SaCas9	OK	1809	ddPCR Supermix for Probes (no dUTP)	36180			1845	1774	12192	3338	5207	6985	1467	1871	0	15530								2.74			2.82	2.65	73.2			73.9	72.6	1	1	1268	4452	296.32	3558.8
B10	Absolute Quantification	ABS		Submandibular		Ch1Unknown	SaCas9	OK	423	ddPCR Supermix for Probes (no dUTP)	8460			435	410	4545	10517	1937	2608	4424	6093	3.39	15062								0.655			0.68	0.629	39.6			40.5	38.6	1	1	1137	4610.5	301.54	1601.8
C10	Absolute Quantification	ABS		Bronchial		Ch1Unknown	SaCas9	OK	142	ddPCR Supermix for Probes (no dUTP)	2840			149	136	1862	14477	693	1169	4800	9677	8.18	16339								0.295			0.311	0.28	22.8			23.7	21.9	1	1	1143	4750	304.32	810.95
D10	Absolute Quantification	ABS		Axillary		Ch1Unknown	SaCas9	OK	359	ddPCR Supermix for Probes (no dUTP)	7180			370	348	4245	11906	2051	2194	5513	6393	11.6	16151								0.483			0.501	0.464	32.6			33.4	31.7	1	1	1223	4457.5	305.41	1396.7
E10	Absolute Quantification	ABS		Mesenteric		Ch1Unknown	SaCas9	OK	1365	ddPCR Supermix for Probes (no dUTP)	27300			1393	1338	10369	4731	6707	3662	2990	1741	33	15100								1.129			1.162	1.096	53			53.8	52.3	1	1	1275	4433.2	313.4	3142.4
F10	Absolute Quantification	ABS		Colonic		Ch1Unknown	SaCas9	OK	336	ddPCR Supermix for Probes (no dUTP)	6720			347	325	3844	11631	1235	2609	3811	7820	0	15475								0.724			0.754	0.693	42			43	41	1	1	1123	4679	308.11	1393.8
G10	Absolute Quantification	ABS		Iliac		Ch1Unknown	SaCas9	OK	205	ddPCR Supermix for Probes (no dUTP)	4100			213	196	2481	13068	881	1600	4618	8450	0.498	15549								0.398			0.417	0.379	28.5			29.5	27.5	1	1	1197	4748.9	313.86	1021.5
H10	Absolute Quantification	ABS		Inguinal		Ch1Unknown	SaCas9	OK	487	ddPCR Supermix for Probes (no dUTP)	9740			501	473	4630	9036	2614	2016	5092	3944	0.964	13666								0.499			0.517	0.48	33.3			34.1	32.4	1	1	1252	4802.7	326.63	1843.1
A11	Absolute Quantification	ABS	KM77	Deep Cervical		Ch1Unknown	SaCas9	OK	1871	ddPCR Supermix for Probes (no dUTP)	37420			1908	1835	12130	3106	4949	7181	1082	2024	89	15236								3.16			3.26	3.05	75.9			76.5	75.3	1	1	1278	4828.8	306.86	3906.9
B11	Absolute Quantification	ABS		Submandibular		Ch1Unknown	SaCas9	OK	297	ddPCR Supermix for Probes (no dUTP)	5940			307	287	3696	12869	1660	2036	4961	7908	27.5	16565								0.495			0.515	0.475	33.1			34	32.2	1	1	1164	4736.9	308.83	1296.8
C11	Absolute Quantification	ABS		Bronchial		Ch1Unknown	SaCas9	OK	541	ddPCR Supermix for Probes (no dUTP)	10820			555	528	5892	10083	2660	3232	4344	5739	15.8	15975								0.797			0.825	0.77	44.4			45.2	43.5	1	1	1217	4737.8	307.49	1941.5
D11	Absolute Quantification	ABS		Axillary		Ch1Unknown	SaCas9	OK	1029	ddPCR Supermix for Probes (no dUTP)	20580			1051	1008	9452	6759	3573	5879	2216	4543	52.3	16211								1.98			2.05	1.91	66.4			67.2	65.7	1	1	1298	4892.6	307.51	2980.9
E11	Absolute Quantification	ABS		Mesenteric		Ch1Unknown	SaCas9	OK	287	ddPCR Supermix for Probes (no dUTP)	5740			296	278	3800	13755	1758	2042	5238	8517	34.1	17555								0.48			0.499	0.461	32.4			33.3	31.6	1	1	1235	4845.5	312.32	1293.6
F11	Absolute Quantification	ABS		Colonic		Ch1Unknown	SaCas9	CHECK	No Call	ddPCR Supermix for Probes (no dUTP)						1261	13967	972	289	10343	3624	11.4	15228																		1	1	1107	4846.1	332.9	706.63
G11	Absolute Quantification	ABS		Iliac		Ch1Unknown	SaCas9	OK	688	ddPCR Supermix for Probes (no dUTP)	13760			704	672	7116	8962	2478	4638	3165	5797	0	16078								1.352			1.4	1.304	57.5			58.3	56.6	1	1	1282	5026.3	318.33	2402.1
H11	Absolute Quantification	ABS		Inguinal		Ch1Unknown	SaCas9	CHECK	No Call	ddPCR Supermix for Probes (no dUTP)						4685	14119	935	3750	6260	7859	0	18804																		1	1	2519	8499.8	698.17	2641.9
A12	Absolute Quantification	ABS	KM77	Deep Cervical		Ch1Unknown	SaCas9	Manual	1928	ddPCR Supermix for Probes (no dUTP)	38560			1966	1908	12569	3031	4790	7779	1154	1877	0.557	15600								3.42			3.53	3.31	77.4			77.9	76.8	1	1	1460	4453.9	288.25	3644.5
B12	Absolute Quantification	ABS		Submandibular		Ch1Unknown	SaCas9	Manual	346	ddPCR Supermix for Probes (no dUTP)	6920			358	341	3828	11179	1755	2073	5127	6052	0	15007								0.48			0.499	0.461	32.4			33.3	31.6	1	1	1460	4634	303.7	1408.3
C12	Absolute Quantification	ABS		Bronchial		Ch1Unknown	SaCas9	Manual	569	ddPCR Supermix for Probes (no dUTP)	11380			584	562	5971	9595	2697	3274	4363	5232	0	15566								0.801			0.829	0.773	44.5			45.3	43.6	1	1	1460	4664.6	305.71	1977.7
D12	Absolute Quantification	ABS		Axillary		Ch1Unknown	SaCas9	Manual	1212	ddPCR Supermix for Probes (no dUTP)	24240			1239	1199	9205	5106	3649	5556	1950	3156	17.9	14311								2.08			2.15	2.01	67.5			68.2	66.7	1	1	1460	4777.5	298.86	3179.6
E12	Absolute Quantification	ABS		Mesenteric		Ch1Unknown	SaCas9	Manual	292	ddPCR Supermix for Probes (no dUTP)	5840			302	287	3456	12260	1491	1965	5156	7104	4.86	15716								0.452			0.47	0.433	31.1			32	30.2	1	1	1460	4874.9	312.73	1316
F12	Absolute Quantification	ABS		Colonic		Ch1Unknown	SaCas9	Manual	95.8	ddPCR Supermix for Probes (no dUTP)	1916			101.5	92.9	1108	13059	801	307	9893	3166	0	14167								0.0579			0.0615	0.0543	5.48			5.8	5.15	1	1	1460	4828.2	330.43	682.2
G12	Absolute Quantification	ABS		Iliac		Ch1Unknown	SaCas9	Manual	997	ddPCR Supermix for Probes (no dUTP)	19940			1018	986	9556	7167	4614	4942	3436	3731	4.42	16723								1.29			1.33	1.251	56.3			57.1	55.6	1	1	1460	5125.5	324.47	3067.9
H12	Absolute Quantification	ABS		Inguinal		Ch1Unknown	SaCas9	Manual	277	ddPCR Supermix for Probes (no dUTP)	5540			286	272	3541	13364	1395	2146	5303	8061	0	16905								0.466			0.485	0.447	31.8			32.7	30.9	1	1	1460	7800	590.8	2100.9
A09	Absolute Quantification	ABS	KP43	Deep Cervical		Ch2Unknown	TERT	Manual	616	ddPCR Supermix for Probes (no dUTP)	12320			631	601	6823	9922	5222	7619	1601	2303	0	16745								2.78			2.87	2.7	73.6			74.2	73	1	1	1380	2268.7	1054.8	1549.4
B09	Absolute Quantification	ABS		Submandibular		Ch2Unknown	TERT	Manual	604	ddPCR Supermix for Probes (no dUTP)	12080			619	589	6375	9499	1871	2813	4504	6686	0	15874								0.681			0.707	0.655	40.5			41.4	39.6	1	1	1380	2794.8	1096.6	1778.6
C09	Absolute Quantification	ABS		Bronchial		Ch2Unknown	TERT	Manual	585	ddPCR Supermix for Probes (no dUTP)	11700			600	571	6188	9602	809	1320	5379	8282	0	15790								0.291			0.306	0.277	22.6			23.4	21.7	1	1	1380	3013.7	1115.1	1859.1
D09	Absolute Quantification	ABS		Axillary		Ch2Unknown	TERT	Manual	608	ddPCR Supermix for Probes (no dUTP)	12160			622	593	6979	10322	1492	2502	5487	7820	0	17301								0.508			0.528	0.488	33.7			34.6	32.8	1	1	1380	2881.5	1111.1	1825.3
E09	Absolute Quantification	ABS		Mesenteric		Ch2Unknown	TERT	Manual	1062	ddPCR Supermix for Probes (no dUTP)	21240			1086	1038	8082	5512	5406	3729	2676	1783	0	13594								1.235			1.273	1.196	55.3			56	54.5	1	1	1380	2377.1	1092.5	1856.2
F09	Absolute Quantification	ABS		Colonic		Ch2Unknown	TERT	Manual	398	ddPCR Supermix for Probes (no dUTP)	7960			409	386	4709	11711	1029	2611	3680	9100	0	16420								0.742			0.774	0.709	42.6			43.6	41.5	1	1	1380	2796.5	1104.2	1589.5
G09	Absolute Quantification	ABS		Iliac		Ch2Unknown	TERT	Manual	480	ddPCR Supermix for Probes (no dUTP)	9600			492	468	5913	11739	1026	1754	4887	9985	11.2	17652								0.42			0.439	0.401	29.6			30.5	28.6	1	1	1380	2901.8	1100.5	1703.9
H09	Absolute Quantification	ABS		Inguinal		Ch2Unknown	TERT	Manual	650	ddPCR Supermix for Probes (no dUTP)	13000			666	634	6420	8702	1519	2239	4901	6463	0	15122								0.517			0.538	0.496	34.1			35	33.2	1	1	1380	2769.1	1060.5	1785.9
A10	Absolute Quantification	ABS	KP43	Deep Cervical		Ch2Unknown	TERT	Manual	661	ddPCR Supermix for Probes (no dUTP)	13220			677	645	6674	8856	5207	6985	1467	1871	0	15530								2.74			2.82	2.65	73.2			73.9	72.6	1	1	1293	2105.9	1020.8	1487.1
B10	Absolute Quantification	ABS		Submandibular		Ch2Unknown	TERT	Manual	646	ddPCR Supermix for Probes (no dUTP)	12920			662	630	6361	8701	1937	2608	4424	6093	3.39	15062								0.655			0.68	0.629	39.6			40.5	38.6	1	1	1293	2746.2	1084.8	1786.4
C10	Absolute Quantification	ABS		Bronchial		Ch2Unknown	TERT	Manual	482	ddPCR Supermix for Probes (no dUTP)	9640			495	469	5493	10846	693	1169	4800	9677	8.18	16339								0.295			0.311	0.28	22.8			23.7	21.9	1	1	1293	3001.3	1120.2	1752.6
D10	Absolute Quantification	ABS		Axillary		Ch2Unknown	TERT	Manual	743	ddPCR Supermix for Probes (no dUTP)	14860			760	726	7564	8587	2051	2194	5513	6393	11.6	16151								0.483			0.501	0.464	32.6			33.4	31.7	1	1	1293	2744.2	1083	1861
E10	Absolute Quantification	ABS		Mesenteric		Ch2Unknown	TERT	Manual	1209	ddPCR Supermix for Probes (no dUTP)	24180			1235	1184	9697	5403	6707	3662	2990	1741	33	15100								1.129			1.162	1.096	53			53.8	52.3	1	1	1293	2304.6	1047.7	1854.9
F10	Absolute Quantification	ABS		Colonic		Ch2Unknown	TERT	Manual	464	ddPCR Supermix for Probes (no dUTP)	9280			477	451	5046	10429	1235	2609	3811	7820	0	15475								0.724			0.754	0.693	42			43	41	1	1	1293	2717	1084.4	1616.7
G10	Absolute Quantification	ABS		Iliac		Ch2Unknown	TERT	Manual	513	ddPCR Supermix for Probes (no dUTP)	10260			527	500	5499	10050	881	1600	4618	8450	0.498	15549								0.398			0.417	0.379	28.5			29.5	27.5	1	1	1293	2900.1	1089.5	1729.8
H10	Absolute Quantification	ABS		Inguinal		Ch2Unknown	TERT	Manual	976	ddPCR Supermix for Probes (no dUTP)	19520			999	954	7706	5960	2614	2016	5092	3944	0.964	13666								0.499			0.517	0.48	33.3			34.1	32.4	1	1	1293	2700.3	1084.4	1995.6
A11	Absolute Quantification	ABS	KM77	Deep Cervical		Ch2Unknown	TERT	Manual	593	ddPCR Supermix for Probes (no dUTP)	11860			608	578	6031	9205	4949	7181	1082	2024	89	15236								3.16			3.26	3.05	75.9			76.5	75.3	1	1	1351	2170.5	1055.7	1497
B11	Absolute Quantification	ABS		Submandibular		Ch2Unknown	TERT	Manual	600	ddPCR Supermix for Probes (no dUTP)	12000			615	586	6621	9944	1660	2036	4961	7908	27.5	16565								0.495			0.515	0.475	33.1			34	32.2	1	1	1351	2910.2	1115.6	1832.9
C11	Absolute Quantification	ABS		Bronchial		Ch2Unknown	TERT	Manual	679	ddPCR Supermix for Probes (no dUTP)	13580			695	663	7004	8971	2660	3232	4344	5739	15.8	15975								0.797			0.825	0.77	44.4			45.2	43.5	1	1	1351	2750	1087.2	1816.2
D11	Absolute Quantification	ABS		Axillary		Ch2Unknown	TERT	Manual	520	ddPCR Supermix for Probes (no dUTP)	10400			533	506	5789	10422	3573	5879	2216	4543	52.3	16211								1.98			2.05	1.91	66.4			67.2	65.7	1	1	1351	2518.8	1079.6	1593.5
E11	Absolute Quantification	ABS		Mesenteric		Ch2Unknown	TERT	Manual	598	ddPCR Supermix for Probes (no dUTP)	11960			612	584	6996	10559	1758	2042	5238	8517	34.1	17555								0.48			0.499	0.461	32.4			33.3	31.6	1	1	1351	2980.4	1104.3	1852
F11	Absolute Quantification	ABS		Colonic		Ch2Unknown	TERT	Manual	1599	ddPCR Supermix for Probes (no dUTP)	31980			1631	1567	11315	3913	972	289	10343	3624	11.4	15228																		1	1	1351	3146.6	1118.4	2625.5
G11	Absolute Quantification	ABS		Iliac		Ch2Unknown	TERT	Manual	509	ddPCR Supermix for Probes (no dUTP)	10180			522	495	5643	10435	2478	4638	3165	5797	0	16078								1.352			1.4	1.304	57.5			58.3	56.6	1	1	1351	2763.7	1097.3	1682.2
H11	Absolute Quantification	ABS		Inguinal		Ch2Unknown	TERT	Manual	567	ddPCR Supermix for Probes (no dUTP)	11340			581	554	7195	11609	935	3750	6260	7859	0	18804																		1	1	1351	2765.1	1047.6	1704.8
A12	Absolute Quantification	ABS	KM77	Deep Cervical		Ch2Unknown	TERT	Manual	564	ddPCR Supermix for Probes (no dUTP)	11280			579	550	5944	9656	4790	7779	1154	1877	0.557	15600								3.42			3.53	3.31	77.4			77.9	76.8	1	1	1326	2116.7	995.75	1422.9
B12	Absolute Quantification	ABS		Submandibular		Ch2Unknown	TERT	Manual	722	ddPCR Supermix for Probes (no dUTP)	14440			739	705	6882	8125	1755	2073	5127	6052	0	15007								0.48			0.499	0.461	32.4			33.3	31.6	1	1	1326	2909.1	1095.5	1927.2
C12	Absolute Quantification	ABS		Bronchial		Ch2Unknown	TERT	Manual	711	ddPCR Supermix for Probes (no dUTP)	14220			728	694	7060	8506	2697	3274	4363	5232	0	15566								0.801			0.829	0.773	44.5			45.3	43.6	1	1	1326	2685.3	1065.8	1800.3
D12	Absolute Quantification	ABS		Axillary		Ch2Unknown	TERT	Manual	584	ddPCR Supermix for Probes (no dUTP)	11680			599	569	5599	8712	3649	5556	1950	3156	17.9	14311								2.08			2.15	2.01	67.5			68.2	66.7	1	1	1326	2440.9	1031.7	1583
E12	Absolute Quantification	ABS		Mesenteric		Ch2Unknown	TERT	Manual	647	ddPCR Supermix for Probes (no dUTP)	12940			663	631	6647	9069	1491	1965	5156	7104	4.86	15716								0.452			0.47	0.433	31.1			32	30.2	1	1	1326	3031.5	1098.5	1916.1
F12	Absolute Quantification	ABS		Colonic		Ch2Unknown	TERT	Manual	1654	ddPCR Supermix for Probes (no dUTP)	33080			1688	1620	10694	3473	801	307	9893	3166	0	14167								0.0579			0.0615	0.0543	5.48			5.8	5.15	1	1	1326	3168.7	1090.1	2659.1
G12	Absolute Quantification	ABS		Iliac		Ch2Unknown	TERT	Manual	772	ddPCR Supermix for Probes (no dUTP)	15440			790	755	8050	8673	4614	4942	3436	3731	4.42	16723								1.29			1.33	1.251	56.3			57.1	55.6	1	1	1326	2624.4	1068.1	1817.2
H12	Absolute Quantification	ABS		Inguinal		Ch2Unknown	TERT	Manual	594	ddPCR Supermix for Probes (no dUTP)	11880			608	579	6698	10207	1395	2146	5303	8061	0	16905								0.466			0.485	0.447	31.8			32.7	30.9	1	1	1756	3875.7	1102.3	2201.1
A01	Absolute Quantification	ABS	KP43	Frontal Lobe #1		Ch1Unknown	SaCas9	Manual	9.8	ddPCR Supermix for Probes (no dUTP)	196			11.7	7.9	101	12082	16	85	5170	6912	0	12183								0.015			0.018	0.0121	1.48			1.77	1.19	1	1	557	4542.7	308.91	344.01
B01	Absolute Quantification	ABS		Frontal Lobe #2		Ch1Unknown	SaCas9	Manual	11.3	ddPCR Supermix for Probes (no dUTP)	226			13.4	9.3	115	11863	16	99	5542	6321	0	11978								0.0155			0.0183	0.0126	1.52			1.8	1.25	1	1	557	4632.9	316.12	357.57
C01	Absolute Quantification	ABS		Basal Ganglia#1		Ch1Unknown	SaCas9	Manual	9.6	ddPCR Supermix for Probes (no dUTP)	192			11.6	7.8	98	11996	15	83	5527	6469	0	12094								0.0133			0.0159	0.0106	1.31			1.57	1.05	1	1	557	4665.6	314.24	349.5
D01	Absolute Quantification	ABS		Basal Ganglia#2		Ch1Unknown	SaCas9	Manual	16.6	ddPCR Supermix for Probes (no dUTP)	332			19.2	14.1	158	11090	19	139	5077	6013	0	11248								0.0234			0.0272	0.0197	2.29			2.65	1.94	1	1	557	4550.1	312.27	371.8
E01	Absolute Quantification	ABS		Temporal Lobe #1		Ch1Unknown	SaCas9	Manual	10.2	ddPCR Supermix for Probes (no dUTP)	204			12.2	8.2	100	11495	12	88	5055	6440	0	11595								0.0151			0.0181	0.0121	1.49			1.78	1.2	1	1	557	4531.9	313.26	349.65
F01	Absolute Quantification	ABS		Temporal Lobe #2		Ch1Unknown	SaCas9	Manual	90	ddPCR Supermix for Probes (no dUTP)	1800			96	84	801	10062	75	726	4281	5781	0	10863								0.149			0.161	0.138	13			13.9	12.1	1	1	557	4627.5	312.21	630.4
G01	Absolute Quantification	ABS		Parietal Lobe #1		Ch1Unknown	SaCas9	Manual	21.6	ddPCR Supermix for Probes (no dUTP)	432			24.6	18.6	195	10523	22	173	4692	5831	0	10718								0.0317			0.0362	0.0271	3.07			3.5	2.64	1	1	557	4711.3	316.64	396.6
H01	Absolute Quantification	ABS		Parietal Lobe #2		Ch1Unknown	SaCas9	Manual	9.6	ddPCR Supermix for Probes (no dUTP)	192			11.5	7.7	100	12185	17	83	5336	6849	0	12285								0.0143			0.0171	0.0115	1.41			1.68	1.13	1	1	557	4699.5	314.41	350.1
A02	Absolute Quantification	ABS		Occipital lobe #1		Ch1Unknown	SaCas9	Manual	10.1	ddPCR Supermix for Probes (no dUTP)	202			11.9	9.1	114	13235	13	101	6126	7109	0	13349								0.0139			0.0165	0.0113	1.37			1.62	1.12	1	1	664	4563	308.51	344.84
B02	Absolute Quantification	ABS		Occipital lobe #2		Ch1Unknown	SaCas9	Manual	5.1	ddPCR Supermix for Probes (no dUTP)	102			6.5	4.4	56	12926	5	51	5429	7497	0	12982								0.008			0.0101	0.0059	0.79			1	0.58	1	1	664	4534.7	312.36	330.57
C02	Absolute Quantification	ABS		Thalamus#1		Ch1Unknown	SaCas9	Manual	12	ddPCR Supermix for Probes (no dUTP)	240			14.1	10.9	123	11982	10	113	5719	6263	0	12105								0.0159			0.0188	0.0131	1.57			1.84	1.29	1	1	664	4415.7	310.45	352.16
D02	Absolute Quantification	ABS		Thalamus#2		Ch1Unknown	SaCas9	Manual	14.8	ddPCR Supermix for Probes (no dUTP)	296			17.2	13.7	157	12372	21	136	5919	6453	0	12529								0.0196			0.0227	0.0165	1.92			2.22	1.63	1	1	664	4660.7	316.03	370.47
E02	Absolute Quantification	ABS		Hippocampus#1		Ch1Unknown	SaCas9	Manual	191	ddPCR Supermix for Probes (no dUTP)	3820			199	187	2121	12038	336	1785	4993	7045	0	14159								0.344			0.361	0.326	25.6			26.5	24.6	1	1	664	4563.4	316.3	952.51
F02	Absolute Quantification	ABS		Hippocampus#2		Ch1Unknown	SaCas9	Manual	3	ddPCR Supermix for Probes (no dUTP)	60			4.1	2.5	35	13799	4	31	2478	11321	0	13834								0.0128			0.0171	0.0085	1.26			1.68	0.85	1	1	664	5177	324.13	336.4
G02	Absolute Quantification	ABS		Celebellum#1		Ch1Unknown	SaCas9	Manual	4	ddPCR Supermix for Probes (no dUTP)	80			5.2	3.4	46	13601	7	39	5869	7732	0	13647								0.006			0.0077	0.0042	0.6			0.77	0.42	1	1	664	4542.8	311.65	325.91
H02	Absolute Quantification	ABS		Celebellum#2		Ch1Unknown	SaCas9	Manual	39.6	ddPCR Supermix for Probes (no dUTP)	792			43.3	37.7	443	12951	58	385	5745	7206	0	13394								0.059			0.065	0.054	5.6			6.1	5.1	1	1	664	4606.4	312.2	454.23
A03	Absolute Quantification	ABS		Brainstem#1		Ch1Unknown	SaCas9	Manual	1.8	ddPCR Supermix for Probes (no dUTP)	36			2.7	1.5	21	13422	0	21	85	13337	0	13443								0.25			0.37	0.13	20			27	12	1	1	781	5449.1	327.15	335.16
B03	Absolute Quantification	ABS		Brainstem#2		Ch1Unknown	SaCas9	Manual	0.16	ddPCR Supermix for Probes (no dUTP)	3.2			0.53	0.07	2	14291	0	2	198	14093	0	14293								0.01			0.025	0	1			2.5	0	1	1	781	5205.5	331.01	331.69
C03	Absolute Quantification	ABS		Sciatic n.#1		Ch1Unknown	SaCas9	Manual	17	ddPCR Supermix for Probes (no dUTP)	340			19.5	15.8	189	12959	14	175	5491	7468	0	13148								0.0267			0.0306	0.0228	2.6			2.97	2.23	1	1	781	4553.6	307.68	368.72
D03	Absolute Quantification	ABS		Sciatic n.#2		Ch1Unknown	SaCas9	Manual	24.2	ddPCR Supermix for Probes (no dUTP)	484			26.9	22.7	291	14029	26	265	5261	8768	0	14320								0.045			0.05	0.039	4.27			4.75	3.78	1	1	781	4481.8	307.85	392.67
E03	Absolute Quantification	ABS		Vagus n.#1		Ch1Unknown	SaCas9	Manual	428	ddPCR Supermix for Probes (no dUTP)	8560			441	422	4565	10402	493	4072	4248	6154	0	14967								0.955			0.994	0.916	48.9			49.9	47.8	1	1	781	4601.2	307.15	1616.8
F03	Absolute Quantification	ABS		Vagus n.#2		Ch1Unknown	SaCas9	Manual	199	ddPCR Supermix for Probes (no dUTP)	3980			207	195	2262	12284	233	2029	4939	7345	0	14546								0.385			0.404	0.366	27.8			28.8	26.8	1	1	781	4548.6	307.39	966.93
G03	Absolute Quantification	ABS		Tonsil-lingual #1		Ch1Unknown	SaCas9	Manual	15.9	ddPCR Supermix for Probes (no dUTP)	318			18.5	14.6	150	10995	7	143	2826	8169	0	11145								0.046			0.054	0.039	4.4			5.1	3.7	1	1	781	3566.8	236.75	281.56
H03	Absolute Quantification	ABS		Tonsil-lingual #2		Ch1Unknown	SaCas9	Manual	19.3	ddPCR Supermix for Probes (no dUTP)	386			21.9	18	207	12516	34	173	5052	7464	0	12723								0.0321			0.0366	0.0277	3.11			3.53	2.69	1	1	781	4497.2	308.75	376.89
A04	Absolute Quantification	ABS	KM77	Frontal Lobe #1		Ch1Unknown	SaCas9	Manual	19.4	ddPCR Supermix for Probes (no dUTP)	388			22.2	18	187	11264	61	126	5047	6217	0	11451								0.0279			0.0319	0.0238	2.71			3.1	2.33	1	1	875	4779	319.01	391.85
B04	Absolute Quantification	ABS		Frontal Lobe #2		Ch1Unknown	SaCas9	Manual	3.2	ddPCR Supermix for Probes (no dUTP)	64			4.5	2.7	30	10992	5	25	5078	5914	0	11022								0.0044			0.006	0.0028	0.44			0.6	0.28	1	1	875	4852.3	319.85	332.18
C04	Absolute Quantification	ABS		Basal Ganglia#1		Ch1Unknown	SaCas9	Manual	8.5	ddPCR Supermix for Probes (no dUTP)	170			10.6	7.6	80	10968	15	65	5134	5834	0	11048								0.0116			0.0142	0.009	1.14			1.4	0.89	1	1	875	4589.8	313	343.97
D04	Absolute Quantification	ABS		Basal Ganglia#2		Ch1Unknown	SaCas9	Manual	25.7	ddPCR Supermix for Probes (no dUTP)	514			28.9	24	244	11061	43	201	5450	5611	0	11305								0.0328			0.037	0.0286	3.18			3.57	2.78	1	1	875	4687.1	316.24	410.58
E04	Absolute Quantification	ABS		Temporal Lobe #1		Ch1Unknown	SaCas9	Manual	6.7	ddPCR Supermix for Probes (no dUTP)	134			8.4	5.9	68	11914	7	61	5462	6452	0	11982								0.0093			0.0116	0.0071	0.92			1.15	0.7	1	1	875	4670.2	315.61	340.32
F04	Absolute Quantification	ABS		Temporal Lobe #2		Ch1Unknown	SaCas9	Manual	12.1	ddPCR Supermix for Probes (no dUTP)	242			14.3	11	121	11703	14	107	4550	7153	0	11824								0.0211			0.0249	0.0173	2.07			2.43	1.7	1	1	875	4600.4	310.36	354.26
G04	Absolute Quantification	ABS		Parietal Lobe #1		Ch1Unknown	SaCas9	Manual	13.9	ddPCR Supermix for Probes (no dUTP)	278			16.2	12.7	133	11221	21	112	5203	6018	0	11354								0.0191			0.0224	0.0158	1.88			2.19	1.56	1	1	875	4640.9	314.25	364.94
H04	Absolute Quantification	ABS		Parietal Lobe #2		Ch1Unknown	SaCas9	Manual	6	ddPCR Supermix for Probes (no dUTP)	120			7.6	5.3	65	12667	10	55	5859	6808	0	12732								0.0083			0.0103	0.0062	0.82			1.02	0.62	1	1	875	4815.3	318.14	341.09
A05	Absolute Quantification	ABS		Occipital lobe #1		Ch1Unknown	SaCas9	Manual	8.6	ddPCR Supermix for Probes (no dUTP)	172			10.2	7.7	100	13681	21	79	5749	7932	0	13781								0.0134			0.0161	0.0108	1.32			1.58	1.07	1	1	670	4160.2	297.01	325.04
B05	Absolute Quantification	ABS		Occipital lobe #2		Ch1Unknown	SaCas9	Manual	8	ddPCR Supermix for Probes (no dUTP)	160			9.5	7.2	100	14714	20	80	7593	7121	0	14814								0.0094			0.0112	0.0075	0.93			1.11	0.75	1	1	670	4446.1	306.65	334.6
C05	Absolute Quantification	ABS		Thalamus#1		Ch1Unknown	SaCas9	Manual	8.9	ddPCR Supermix for Probes (no dUTP)	178			10.5	8	113	14959	18	95	7352	7607	0	15072								0.0112			0.0133	0.0091	1.11			1.31	0.9	1	1	670	4503.9	306.06	337.53
D05	Absolute Quantification	ABS		Thalamus#2		Ch1Unknown	SaCas9	Manual	7.2	ddPCR Supermix for Probes (no dUTP)	144			8.8	6.5	92	14909	16	76	6707	8202	0	15001								0.0103			0.0125	0.0082	1.02			1.23	0.81	1	1	670	4612.4	307.13	333.54
E05	Absolute Quantification	ABS		Hippocampus#1		Ch1Unknown	SaCas9	Manual	8.8	ddPCR Supermix for Probes (no dUTP)	176			10.5	8	104	13817	16	88	6423	7394	0	13921								0.0121			0.0144	0.0097	1.19			1.42	0.96	1	1	670	4552.9	309.61	341.31
F05	Absolute Quantification	ABS		Hippocampus#2		Ch1Unknown	SaCas9	Manual	7.4	ddPCR Supermix for Probes (no dUTP)	148			8.9	6.6	94	14997	15	79	7138	7859	0	15091								0.0097			0.0117	0.0077	0.96			1.16	0.77	1	1	670	4538.9	310.28	336.62
G05	Absolute Quantification	ABS		Celebellum#1		Ch1Unknown	SaCas9	Manual	2.4	ddPCR Supermix for Probes (no dUTP)	48			3.4	2	32	15517	6	26	7472	8045	0	15549								0.0031			0.0042	0.002	0.31			0.42	0.2	1	1	670	4610.9	313.33	322.17
H05	Absolute Quantification	ABS		Celebellum#2		Ch1Unknown	SaCas9	Manual	2.1	ddPCR Supermix for Probes (no dUTP)	42			3	1.7	27	15227	8	19	7835	7392	0	15254								0.0025			0.0034	0.0015	0.24			0.34	0.15	1	1	670	4589.6	317.86	325.42
A06	Absolute Quantification	ABS		Brainstem#1		Ch1Unknown	SaCas9	Manual	25.3	ddPCR Supermix for Probes (no dUTP)	506			28.1	23.9	322	14807	77	245	7075	7732	0	15129								0.0336			0.0374	0.0299	3.25			3.6	2.9	1	1	993	4646	304.36	396.76
B06	Absolute Quantification	ABS		Brainstem#2		Ch1Unknown	SaCas9	Manual	8.8	ddPCR Supermix for Probes (no dUTP)	176			10.5	8	113	15003	23	90	7415	7588	0	15116								0.0111			0.0131	0.009	1.1			1.3	0.89	1	1	993	4593.9	308.33	340.37
C06	Absolute Quantification	ABS		Sciatic n.#1		Ch1Unknown	SaCas9	Manual	377	ddPCR Supermix for Probes (no dUTP)	7540			388	371	4355	11533	928	3427	5491	6042	0	15888								0.619			0.643	0.595	38.2			39.1	37.3	1	1	993	4679.4	306.29	1505
D06	Absolute Quantification	ABS		Sciatic n.#2		Ch1Unknown	SaCas9	Manual	15.9	ddPCR Supermix for Probes (no dUTP)	318			18	14.7	207	15261	35	172	7210	8051	0	15468								0.0213			0.0243	0.0184	2.09			2.37	1.81	1	1	993	4733.4	308.01	367.23
E06	Absolute Quantification	ABS		Vagus n.#1		Ch1Unknown	SaCas9	Manual	43.2	ddPCR Supermix for Probes (no dUTP)	864			46.9	41.3	515	13777	45	470	2922	10855	0	14292								0.158			0.172	0.143	13.6			14.7	12.5	1	1	993	4785	307.49	468.83
F06	Absolute Quantification	ABS		Vagus n.#2		Ch1Unknown	SaCas9	Manual	26	ddPCR Supermix for Probes (no dUTP)	520			28.8	24.5	329	14737	31	298	3832	10905	0	15066								0.075			0.083	0.066	6.9			7.7	6.2	1	1	993	4673.2	305.33	400.71
G06	Absolute Quantification	ABS		Tonsil-lingual #1		Ch1Unknown	SaCas9	Manual	25.1	ddPCR Supermix for Probes (no dUTP)	502			27.9	23.8	329	15234	64	265	7619	7615	0	15563								0.0314			0.0349	0.0279	3.04			3.37	2.72	1	1	993	4412	304.57	391.4
H06	Absolute Quantification	ABS		Tonsil-lingual #2		Ch1Unknown	SaCas9	Manual	25.2	ddPCR Supermix for Probes (no dUTP)	504			28.1	23.7	294	13594	63	231	5053	8541	0	13888								0.047			0.052	0.041	4.4			4.9	3.9	1	1	993	3138.4	288.25	348.59
A01	Absolute Quantification	ABS	KP43	Frontal Lobe #1		Ch2Unknown	TERT	Manual	652	ddPCR Supermix for Probes (no dUTP)	13040			671	635	5186	6997	16	85	5170	6912	0	12183								0.015			0.018	0.0121	1.48			1.77	1.19	1	1	818	1461.9	698.66	1023.5
B01	Absolute Quantification	ABS		Frontal Lobe #2		Ch2Unknown	TERT	Manual	734	ddPCR Supermix for Probes (no dUTP)	14680			753	714	5558	6420	16	99	5542	6321	0	11978								0.0155			0.0183	0.0126	1.52			1.8	1.25	1	1	818	1486.4	696.18	1062.8
C01	Absolute Quantification	ABS		Basal Ganglia#1		Ch2Unknown	TERT	Manual	721	ddPCR Supermix for Probes (no dUTP)	14420			741	702	5542	6552	15	83	5527	6469	0	12094								0.0133			0.0159	0.0106	1.31			1.57	1.05	1	1	818	1467.7	686.21	1044.3
D01	Absolute Quantification	ABS		Basal Ganglia#2		Ch2Unknown	TERT	Manual	710	ddPCR Supermix for Probes (no dUTP)	14200			730	690	5096	6152	19	139	5077	6013	0	11248								0.0234			0.0272	0.0197	2.29			2.65	1.94	1	1	818	1463.7	679.7	1034.9
E01	Absolute Quantification	ABS		Temporal Lobe #1		Ch2Unknown	TERT	Manual	676	ddPCR Supermix for Probes (no dUTP)	13520			695	657	5067	6528	12	88	5055	6440	0	11595								0.0151			0.0181	0.0121	1.49			1.78	1.2	1	1	818	1428.9	681.24	1008
F01	Absolute Quantification	ABS		Temporal Lobe #2		Ch2Unknown	TERT	Manual	603	ddPCR Supermix for Probes (no dUTP)	12060			621	585	4356	6507	75	726	4281	5781	0	10863								0.149			0.161	0.138	13			13.9	12.1	1	1	818	1401.9	666.74	961.52
G01	Absolute Quantification	ABS		Parietal Lobe #1		Ch2Unknown	TERT	Manual	682	ddPCR Supermix for Probes (no dUTP)	13640			702	662	4714	6004	22	173	4692	5831	0	10718								0.0317			0.0362	0.0271	3.07			3.5	2.64	1	1	818	1499.8	672.87	1036.6
H01	Absolute Quantification	ABS		Parietal Lobe #2		Ch2Unknown	TERT	Manual	673	ddPCR Supermix for Probes (no dUTP)	13460			692	655	5353	6932	17	83	5336	6849	0	12285								0.0143			0.0171	0.0115	1.41			1.68	1.13	1	1	818	1544.5	667.7	1049.8
A02	Absolute Quantification	ABS		Occipital lobe #1		Ch2Unknown	TERT	Manual	725	ddPCR Supermix for Probes (no dUTP)	14500			743	706	6139	7210	13	101	6126	7109	0	13349								0.0139			0.0165	0.0113	1.37			1.62	1.12	1	1	879	1492.6	649.75	1037.4
B02	Absolute Quantification	ABS		Occipital lobe #2		Ch2Unknown	TERT	Manual	638	ddPCR Supermix for Probes (no dUTP)	12760			655	621	5434	7548	5	51	5429	7497	0	12982								0.008			0.0101	0.0059	0.79			1	0.58	1	1	879	1504.7	662.7	1015.2
C02	Absolute Quantification	ABS		Thalamus#1		Ch2Unknown	TERT	Manual	754	ddPCR Supermix for Probes (no dUTP)	15080			774	735	5729	6376	10	113	5719	6263	0	12105								0.0159			0.0188	0.0131	1.57			1.84	1.29	1	1	879	1386.3	667.47	1007.7
D02	Absolute Quantification	ABS		Thalamus#2		Ch2Unknown	TERT	Manual	756	ddPCR Supermix for Probes (no dUTP)	15120			776	737	5940	6589	21	136	5919	6453	0	12529								0.0196			0.0227	0.0165	1.92			2.22	1.63	1	1	879	1507.1	672.57	1068.2
E02	Absolute Quantification	ABS		Hippocampus#1		Ch2Unknown	TERT	Manual	556	ddPCR Supermix for Probes (no dUTP)	11120			571	541	5329	8830	336	1785	4993	7045	0	14159								0.344			0.361	0.326	25.6			26.5	24.6	1	1	879	1539.8	666.61	995.25
F02	Absolute Quantification	ABS		Hippocampus#2		Ch2Unknown	TERT	Manual	233	ddPCR Supermix for Probes (no dUTP)	4660			242	223	2482	11352	4	31	2478	11321	0	13834								0.0128			0.0171	0.0085	1.26			1.68	0.85	1	1	879	1856.4	716.12	920.7
G02	Absolute Quantification	ABS		Celebellum#1		Ch2Unknown	TERT	Manual	662	ddPCR Supermix for Probes (no dUTP)	13240			680	645	5876	7771	7	39	5869	7732	0	13647								0.006			0.0077	0.0042	0.6			0.77	0.42	1	1	879	1530.8	657.88	1033.7
H02	Absolute Quantification	ABS		Celebellum#2		Ch2Unknown	TERT	Manual	668	ddPCR Supermix for Probes (no dUTP)	13360			686	651	5803	7591	58	385	5745	7206	0	13394								0.059			0.065	0.054	5.6			6.1	5.1	1	1	879	1562.4	657.48	1049.5
A03	Absolute Quantification	ABS		Brainstem#1		Ch2Unknown	TERT	Manual	7.5	ddPCR Supermix for Probes (no dUTP)	150			9.2	6	85	13358	0	21	85	13337	0	13443								0.25			0.37	0.13	20			27	12	1	1	878	897.87	741.97	742.95
B03	Absolute Quantification	ABS		Brainstem#2		Ch2Unknown	TERT	Manual	16.4	ddPCR Supermix for Probes (no dUTP)	328			18.7	14.1	198	14095	0	2	198	14093	0	14293								0.01			0.025	0	1			2.5	0	1	1	878	902.03	753.46	755.52
C03	Absolute Quantification	ABS		Sciatic n.#1		Ch2Unknown	TERT	Manual	638	ddPCR Supermix for Probes (no dUTP)	12760			655	621	5505	7643	14	175	5491	7468	0	13148								0.0267			0.0306	0.0228	2.6			2.97	2.23	1	1	878	1505.9	651.14	1009
D03	Absolute Quantification	ABS		Sciatic n.#2		Ch2Unknown	TERT	Manual	542	ddPCR Supermix for Probes (no dUTP)	10840			557	527	5287	9033	26	265	5261	8768	0	14320								0.045			0.05	0.039	4.27			4.75	3.78	1	1	878	1466.1	653.83	953.72
E03	Absolute Quantification	ABS		Vagus n.#1		Ch2Unknown	TERT	Manual	448	ddPCR Supermix for Probes (no dUTP)	8960			461	435	4741	10226	493	4072	4248	6154	0	14967								0.955			0.994	0.916	48.9			49.9	47.8	1	1	878	1503.7	620.45	900.24
F03	Absolute Quantification	ABS		Vagus n.#2		Ch2Unknown	TERT	Manual	517	ddPCR Supermix for Probes (no dUTP)	10340			531	503	5172	9374	233	2029	4939	7345	0	14546								0.385			0.404	0.366	27.8			28.8	26.8	1	1	878	1517.9	637.82	950.73
G03	Absolute Quantification	ABS		Tonsil-lingual #1		Ch2Unknown	TERT	Manual	345	ddPCR Supermix for Probes (no dUTP)	6900			358	332	2833	8312	7	143	2826	8169	0	11145								0.046			0.054	0.039	4.4			5.1	3.7	1	1	878	1339.3	493.72	708.65
H03	Absolute Quantification	ABS		Tonsil-lingual #2		Ch2Unknown	TERT	Manual	600	ddPCR Supermix for Probes (no dUTP)	12000			617	584	5086	7637	34	173	5052	7464	0	12723								0.0321			0.0366	0.0277	3.11			3.53	2.69	1	1	878	1623.1	643.26	1035
A04	Absolute Quantification	ABS	KM77	Frontal Lobe #1		Ch2Unknown	TERT	Manual	695	ddPCR Supermix for Probes (no dUTP)	13900			714	676	5108	6343	61	126	5047	6217	0	11451								0.0279			0.0319	0.0238	2.71			3.1	2.33	1	1	834	1820.4	675.72	1186.3
B04	Absolute Quantification	ABS		Frontal Lobe #2		Ch2Unknown	TERT	Manual	727	ddPCR Supermix for Probes (no dUTP)	14540			748	707	5083	5939	5	25	5078	5914	0	11022								0.0044			0.006	0.0028	0.44			0.6	0.28	1	1	834	1713.1	675.28	1153.9
C04	Absolute Quantification	ABS		Basal Ganglia#1		Ch2Unknown	TERT	Manual	738	ddPCR Supermix for Probes (no dUTP)	14760			759	718	5149	5899	15	65	5134	5834	0	11048								0.0116			0.0142	0.009	1.14			1.4	0.89	1	1	834	1593.4	652.75	1091.2
D04	Absolute Quantification	ABS		Basal Ganglia#2		Ch2Unknown	TERT	Manual	783	ddPCR Supermix for Probes (no dUTP)	15660			804	762	5493	5812	43	201	5450	5611	0	11305								0.0328			0.037	0.0286	3.18			3.57	2.78	1	1	834	1544.7	662.86	1091.4
E04	Absolute Quantification	ABS		Temporal Lobe #1		Ch2Unknown	TERT	Manual	717	ddPCR Supermix for Probes (no dUTP)	14340			737	698	5469	6513	7	61	5462	6452	0	11982								0.0093			0.0116	0.0071	0.92			1.15	0.7	1	1	834	1634.6	661.23	1105.5
F04	Absolute Quantification	ABS		Temporal Lobe #2		Ch2Unknown	TERT	Manual	574	ddPCR Supermix for Probes (no dUTP)	11480			591	557	4564	7260	14	107	4550	7153	0	11824								0.0211			0.0249	0.0173	2.07			2.43	1.7	1	1	834	1551.2	651.15	998.57
G04	Absolute Quantification	ABS		Parietal Lobe #1		Ch2Unknown	TERT	Manual	725	ddPCR Supermix for Probes (no dUTP)	14500			745	705	5224	6130	21	112	5203	6018	0	11354								0.0191			0.0224	0.0158	1.88			2.19	1.56	1	1	834	1596.6	654	1087.7
H04	Absolute Quantification	ABS		Parietal Lobe #2		Ch2Unknown	TERT	Manual	727	ddPCR Supermix for Probes (no dUTP)	14540			746	708	5869	6863	10	55	5859	6808	0	12732								0.0083			0.0103	0.0062	0.82			1.02	0.62	1	1	834	1763.4	666.9	1172.4
A05	Absolute Quantification	ABS		Occipital lobe #1		Ch2Unknown	TERT	Manual	638	ddPCR Supermix for Probes (no dUTP)	12760			655	622	5770	8011	21	79	5749	7932	0	13781								0.0134			0.0161	0.0108	1.32			1.58	1.07	1	1	795	1630.7	603.63	1033.7
B05	Absolute Quantification	ABS		Occipital lobe #2		Ch2Unknown	TERT	Manual	849	ddPCR Supermix for Probes (no dUTP)	16980			868	829	7613	7201	20	80	7593	7121	0	14814								0.0094			0.0112	0.0075	0.93			1.11	0.75	1	1	795	1574.1	627.77	1114.1
C05	Absolute Quantification	ABS		Thalamus#1		Ch2Unknown	TERT	Manual	790	ddPCR Supermix for Probes (no dUTP)	15800			808	772	7370	7702	18	95	7352	7607	0	15072								0.0112			0.0133	0.0091	1.11			1.31	0.9	1	1	795	1540.9	627.99	1074.4
D05	Absolute Quantification	ABS		Thalamus#2		Ch2Unknown	TERT	Manual	699	ddPCR Supermix for Probes (no dUTP)	13980			717	683	6723	8278	16	76	6707	8202	0	15001								0.0103			0.0125	0.0082	1.02			1.23	0.81	1	1	795	1558	640.51	1051.7
E05	Absolute Quantification	ABS		Hippocampus#1		Ch2Unknown	TERT	Manual	730	ddPCR Supermix for Probes (no dUTP)	14600			749	712	6439	7482	16	88	6423	7394	0	13921								0.0121			0.0144	0.0097	1.19			1.42	0.96	1	1	795	1549.8	643.27	1062.6
F05	Absolute Quantification	ABS		Hippocampus#2		Ch2Unknown	TERT	Manual	756	ddPCR Supermix for Probes (no dUTP)	15120			774	738	7153	7938	15	79	7138	7859	0	15091								0.0097			0.0117	0.0077	0.96			1.16	0.77	1	1	795	1540.5	641.96	1067.9
G05	Absolute Quantification	ABS		Celebellum#1		Ch2Unknown	TERT	Manual	771	ddPCR Supermix for Probes (no dUTP)	15420			789	754	7478	8071	6	26	7472	8045	0	15549								0.0031			0.0042	0.002	0.31			0.42	0.2	1	1	795	1638.8	648.81	1124.9
H05	Absolute Quantification	ABS		Celebellum#2		Ch2Unknown	TERT	Manual	849	ddPCR Supermix for Probes (no dUTP)	16980			869	830	7843	7411	8	19	7835	7392	0	15254								0.0025			0.0034	0.0015	0.24			0.34	0.15	1	1	795	1778.4	657.68	1233.9
A06	Absolute Quantification	ABS		Brainstem#1		Ch2Unknown	TERT	Manual	753	ddPCR Supermix for Probes (no dUTP)	15060			771	735	7152	7977	77	245	7075	7732	0	15129								0.0336			0.0374	0.0299	3.25			3.6	2.9	1	1	773	1607.7	626.75	1090.5
B06	Absolute Quantification	ABS		Brainstem#2		Ch2Unknown	TERT	Manual	797	ddPCR Supermix for Probes (no dUTP)	15940			816	779	7438	7678	23	90	7415	7588	0	15116								0.0111			0.0131	0.009	1.1			1.3	0.89	1	1	773	1653	636.85	1136.9
C06	Absolute Quantification	ABS		Sciatic n.#1		Ch2Unknown	TERT	Manual	609	ddPCR Supermix for Probes (no dUTP)	12180			624	594	6419	9469	928	3427	5491	6042	0	15888								0.619			0.643	0.595	38.2			39.1	37.3	1	1	773	1573	614.07	1001.5
D06	Absolute Quantification	ABS		Sciatic n.#2		Ch2Unknown	TERT	Manual	743	ddPCR Supermix for Probes (no dUTP)	14860			761	726	7245	8223	35	172	7210	8051	0	15468								0.0213			0.0243	0.0184	2.09			2.37	1.81	1	1	773	1602.6	641.69	1091.8
E06	Absolute Quantification	ABS		Vagus n.#1		Ch2Unknown	TERT	Manual	274	ddPCR Supermix for Probes (no dUTP)	5480			284	264	2967	11325	45	470	2922	10855	0	14292								0.158			0.172	0.143	13.6			14.7	12.5	1	1	773	1517.6	657.43	836
F06	Absolute Quantification	ABS		Vagus n.#2		Ch2Unknown	TERT	Manual	349	ddPCR Supermix for Probes (no dUTP)	6980			360	338	3863	11203	31	298	3832	10905	0	15066								0.075			0.083	0.066	6.9			7.7	6.2	1	1	773	1502.2	649.21	867.93
G06	Absolute Quantification	ABS		Tonsil-lingual #1		Ch2Unknown	TERT	Manual	801	ddPCR Supermix for Probes (no dUTP)	16020			819	783	7683	7880	64	265	7619	7615	0	15563								0.0314			0.0349	0.0279	3.04			3.37	2.72	1	1	773	1526.9	627.31	1071.4
H06	Absolute Quantification	ABS		Tonsil-lingual #2		Ch2Unknown	TERT	Manual	541	ddPCR Supermix for Probes (no dUTP)	10820			556	526	5116	8772	63	231	5053	8541	0	13888								0.047			0.052	0.041	4.4			4.9	3.9	1	1	1171	2032.2	862.49	1293.4
A01	Absolute Quantification	ABS	kp43	Bone Marrow		Ch1Unknown	SaCas9	Manual	497	ddPCR Supermix for Probes (no dUTP)	9940			512	490	4656	8847	2994	1662	5797	3050	0	13503								0.402			0.416	0.387	28.7			29.4	27.9	1	1	466	1482.7	203.99	644.89
B01	Absolute Quantification	ABS		Bone Marrow		Ch1Unknown	SaCas9	Manual	198	ddPCR Supermix for Probes (no dUTP)	3960			208	193	1627	8868	1278	349	5336	3532	87.3	10495								0.169			0.179	0.16	14.5			15.2	13.8	1	1	466	1626.5	217.51	435.93
A01	Absolute Quantification	ABS	KM77	Bone Marrow		Ch2Unknown	TERT	Manual	1239	ddPCR Supermix for Probes (no dUTP)	24780			1266	1212	8791	4712	2994	1662	5797	3050	0	13503								0.402			0.416	0.387	28.7			29.4	27.9	1	1	1908	3207	1433.2	2588
B01	Absolute Quantification	ABS		Bone Marrow		Ch2Unknown	TERT	Manual	1170	ddPCR Supermix for Probes (no dUTP)	23400			1200	1141	6614	3881	1278	349	5336	3532	87.3	10495								0.169			0.179	0.16	14.5			15.2	13.8	1	1	1908	3869.8	1418.1	2963.2
A01	Absolute Quantification	ABS	kp43	Bone Marrow		Ch1Unknown	SaCas9	Manual	483	ddPCR Supermix for Probes (no dUTP)	9660			498	476	4550	8953	3073	1477	5939	3014	14.3	13503								0.373			0.387	0.36	27.2			27.9	26.5	1	1	868	1501.9	209.34	644.89
B01	Absolute Quantification	ABS		Bone Marrow		Ch1Unknown	SaCas9	Manual	193	ddPCR Supermix for Probes (no dUTP)	3860			203	188	1590	8905	1260	330	5371	3534	88.3	10495								0.164			0.174	0.155	14.1			14.8	13.5	1	1	868	1648.7	219.4	435.93
A01	Absolute Quantification	ABS	KM77	Bone Marrow		Ch2Unknown	TERT	Manual	1295	ddPCR Supermix for Probes (no dUTP)	25900			1324	1267	9012	4491	3073	1477	5939	3014	14.3	13503								0.373			0.387	0.36	27.2			27.9	26.5	1	1	1767	3173.2	1413.6	2588
B01	Absolute Quantification	ABS		Bone Marrow		Ch2Unknown	TERT	Manual	1176	ddPCR Supermix for Probes (no dUTP)	23520			1205	1146	6631	3864	1260	330	5371	3534	88.3	10495								0.164			0.174	0.155	14.1			14.8	13.5	1	1	1767	3864.6	1416.2	2963.2
Fig 3A ( KV88)
Supplemental Fig4 (KV88)
Well	ExptType	Experiment	Sample	TargetType	Target	Status	Concentration	Supermix	CopiesPer20uLWell	TotalConfMax					TotalConfMin	PoissonConfMax	PoissonConfMin	Positives	Negatives	Ch1+Ch2+	Ch1+Ch2-	Ch1-Ch2+	Ch1-Ch2-	Linkage	AcceptedDroplets	CNV	TotalCNVMax	TotalCNVMin	PoissonCNVMax	PoissonCNVMin	ReferenceCopies	UnknownCopies	Ratio	TotalRatioMax	TotalRatioMin	PoissonRatioMax	PoissonRatioMin	FractionalAbundance	TotalFractionalAbundanceMax	TotalFractionalAbundanceMin	PoissonFractionalAbundanceMax	PoissonFractionalAbundanceMin	ReferenceAssayNumber	TargetAssayNumber	Threshold	MeanAmplitudeofPositives	MeanAmplitudeofNegatives	MeanAmplitudeTotal	ExperimentComments
A02	Absolute Quantification	Well1	Frontal Lobe #1	SaCas9		Manual	0.8	ddPCR Supermix for Probes (no dUTP)	16							2	0.5	4	5686	4	0	2400	3286	0.827	5690								0.0013			0.0026	0	0.13			0.26	0	1	1	1955	4975.4	439.04	442.23
B02	Absolute Quantification	Well1	Frontal Lobe #2	SaCas9		Manual	3	ddPCR Supermix for Probes (no dUTP)	60							4.7	2.3	16	6355	10	6	4604	1751	0	6371								0.002			0.0029	0.001	0.19			0.29	0.1	1	1	1955	5163.9	445.05	456.9
C02	Absolute Quantification	Well1	Basal Ganglia#1	SaCas9		Manual	2.9	ddPCR Supermix for Probes (no dUTP)	58							4.5	2.3	17	6872	12	5	4964	1908	0	6889								0.0019			0.0029	0.001	0.19			0.29	0.1	1	1	1955	5382.6	448.12	460.3
D02	Absolute Quantification	Well1	Basal Ganglia#2	SaCas9		Manual	1.2	ddPCR Supermix for Probes (no dUTP)	24							2.3	0.8	7	7121	4	3	3140	3981	0.27	7128								0.0017			0.003	0.0004	0.17			0.3	0.04	1	1	1955	5274.7	441.65	446.4
E02	Absolute Quantification	Well1	Temporal Lobe #1	SaCas9		Manual	4.2	ddPCR Supermix for Probes (no dUTP)	84							6.1	3.4	26	7238	22	4	5060	2178	2.06	7264								0.003			0.0041	0.0018	0.3			0.41	0.18	1	1	1955	5722.5	453.39	472.25
F02	Absolute Quantification	Well1	Temporal Lobe #2	SaCas9		Manual	0.9	ddPCR Supermix for Probes (no dUTP)	18							1.8	0.6	6	7872	4	2	4714	3158	0.152	7878								0.0008			0.0015	0.0001	0.08			0.15	0.01	1	1	1955	5753.8	442.96	447.01
G02	Absolute Quantification	Well1	Parietal Lobe #1	SaCas9		Manual	0.6	ddPCR Supermix for Probes (no dUTP)	12							1.4	0.3	4	8040	0	4	2483	5557	0	8044								0.0013			0.0027	0	0.13			0.27	0	1	1	1955	5597.2	431.01	433.58
H02	Absolute Quantification	Well1	Parietal Lobe #2	SaCas9		Manual	0.4	ddPCR Supermix for Probes (no dUTP)	8							1.2	0.2	2	6498	1	1	2729	3769	0.0499	6500								0.0006			0.0014	0	0.06			0.14	0	1	1	1955	4777.5	401.93	403.27
A03	Absolute Quantification	Well1	Occipital lobe #1	SaCas9		Manual	1	ddPCR Supermix for Probes (no dUTP)	20							2.1	0.7	6	6767	2	4	2320	4447	0	6773								0.0021			0.0039	0.0004	0.21			0.38	0.04	1	1	1884	4858.5	436.12	440.04
B03	Absolute Quantification	Well1	Occipital lobe #2	SaCas9		Manual	1.1	ddPCR Supermix for Probes (no dUTP)	22							2.2	0.7	6	6634	5	1	4495	2139	0.514	6640								0.0008			0.0015	0.0001	0.08			0.15	0.01	1	1	1884	4579	453.56	457.29
C03	Absolute Quantification	Well1	Thalamus#1	SaCas9		Manual	3.1	ddPCR Supermix for Probes (no dUTP)	62							4.8	2.4	18	6811	9	9	5123	1688	0	6829								0.0019			0.0028	0.001	0.19			0.28	0.1	1	1	1884	5320.7	459.32	472.13
D03	Absolute Quantification	Well1	Hippocampus#1	SaCas9		Manual	1.5	ddPCR Supermix for Probes (no dUTP)	30							2.8	1	8	6199	6	2	4600	1599	0.0467	6207								0.001			0.0016	0.0003	0.1			0.16	0.03	1	1	1884	5313.3	452.61	458.87
E03	Absolute Quantification	Well1	Celebellum#1	SaCas9		Manual	1.8	ddPCR Supermix for Probes (no dUTP)	36							3.1	1.3	10	6701	9	1	5293	1408	0.919	6711								0.001			0.0016	0.0004	0.1			0.16	0.04	1	1	1884	5215.9	455.3	462.39
F03	Absolute Quantification	Well1	Brainstem#1	SaCas9		Manual	2	ddPCR Supermix for Probes (no dUTP)	40							3.3	1.5	13	7720	8	5	3435	4285	0.607	7733								0.0029			0.0044	0.0013	0.28			0.44	0.13	1	1	1884	5360.8	446.66	454.92
G03	Absolute Quantification	Well1	Sciatic n.#1	SaCas9		Manual	8.7	ddPCR Supermix for Probes (no dUTP)	174							10.8	7.8	78	10495	40	38	5824	4671	0	10573								0.0092			0.0112	0.0071	0.91			1.11	0.71	1	1	1884	5453.7	445	481.95
H03	Absolute Quantification	Well1	Vagus n.#1	SaCas9		Manual	7	ddPCR Supermix for Probes (no dUTP)	140							8.9	6.1	61	10210	30	31	6549	3661	0	10271								0.0058			0.0073	0.0043	0.58			0.72	0.43	1	1	1884	5647	454.83	485.66
A04	Absolute Quantification	Well1	Deep Cervical	SaCas9		Manual	43.3	ddPCR Supermix for Probes (no dUTP)	866							48	40.8	316	8437	257	59	6495	1942	8.05	8753								0.0249			0.0277	0.0221	2.43			2.7	2.16	1	1	1430	5033.7	447.67	613.24
B04	Absolute Quantification	Well1	Submandibular	SaCas9		Manual	229	ddPCR Supermix for Probes (no dUTP)	4580							242	223	1286	5973	879	407	4124	1849	0	7259								0.167			0.177	0.156	14.3			15.1	13.5	1	1	1430	5070.5	450.41	1268.9
C04	Absolute Quantification	Well1	Control (-)	SaCas9		Manual	0	ddPCR Supermix for Probes (no dUTP)	0							0.4	0	0	8745	0	0	6924	1821	0	8745																		1	1	1430	0	451.43	451.43
D04	Absolute Quantification	Well1	Axillary	SaCas9		Manual	325	ddPCR Supermix for Probes (no dUTP)	6500							340	317	1794	5646	1278	516	4111	1535	0	7440								0.214			0.226	0.202	17.6			18.4	16.8	1	1	1430	5144.7	452.45	1583.9
E04	Absolute Quantification	Well1	Mesenteric	SaCas9		Manual	135	ddPCR Supermix for Probes (no dUTP)	2700							144	130	830	6823	616	214	5061	1762	0.204	7653								0.085			0.091	0.079	7.8			8.3	7.3	1	1	1430	5337	459.19	988.21
F04	Absolute Quantification	Well1	Colonic	SaCas9		Manual	1617	ddPCR Supermix for Probes (no dUTP)	32340							1658	1596	7005	2373	6995	10	2369	4	143	9378								0.211			0.229	0.193	17.4			18.7	16.2	1	1	1430	5510.7	467.11	4234.5
G04	Absolute Quantification	Well1	Iliac	SaCas9		Manual	98.8	ddPCR Supermix for Probes (no dUTP)	1976							104.2	96	1267	14463	833	434	9422	5041	1.63	15730								0.0796			0.0842	0.0749	7.37			7.77	6.97	1	1	1430	5641	450.24	868.34
H04	Absolute Quantification	Well1	Inguinal	SaCas9		Manual	332	ddPCR Supermix for Probes (no dUTP)	6640							344	325	2880	8844	2178	702	6406	2438	33.9	11724								0.214			0.223	0.205	17.6			18.3	17	1	1	1430	5782	461.85	1768.8
A05	Absolute Quantification	Well1	Tonsil-lingual	SaCas9		Manual	6.8	ddPCR Supermix for Probes (no dUTP)	136							8.9	5.9	53	9098	40	13	6027	3071	1.86	9151								0.0053			0.0068	0.0039	0.53			0.68	0.39	1	1	1751	5061.3	452.14	478.84
B05	Absolute Quantification	Well1	Tonsil-Palantine	SaCas9		Manual	351	ddPCR Supermix for Probes (no dUTP)	7020							365	344	2341	6733	2161	180	6274	459	0	9074								0.112			0.118	0.107	10.11			10.56	9.66	1	1	1751	5017.1	463.46	1638.3
C05	Absolute Quantification	Well1	Tonsil-Pharyngea	SaCas9		Manual	22.2	ddPCR Supermix for Probes (no dUTP)	444							25.5	20.4	169	8891	112	57	5644	3247	1.68	9060								0.0187			0.0215	0.0158	1.83			2.11	1.56	1	1	1751	5081.3	453.97	540.28
D05	Absolute Quantification	Well1	Spleen Head	SaCas9		Manual	1321	ddPCR Supermix for Probes (no dUTP)	26420							1358	1302	5481	2643	4211	1270	2047	596	0	8124								0.763			0.793	0.734	43.3			44.2	42.3	1	1	1751	5234.7	460.33	3681.4
E05	Absolute Quantification	Well1	Spleen Body	SaCas9		Manual	1720	ddPCR Supermix for Probes (no dUTP)	34400							1767	1696	6175	1864	4523	1652	1377	487	0	8039								1.104			1.147	1.061	52.5			53.4	51.5	1	1	1751	5386.6	455.55	4243.3
F05	Absolute Quantification	Well1	Spleen Tail	SaCas9		Manual	2010	ddPCR Supermix for Probes (no dUTP)	40200							2060	1985	8109	1794	5705	2404	1277	517	0	9903								1.399			1.448	1.35	58.3			59.2	57.5	1	1	1751	5662.4	454.99	4719
G05	Absolute Quantification	Well1	Thymus	SaCas9		Manual	2.9	ddPCR Supermix for Probes (no dUTP)	58							4	2.4	34	13845	31	3	10875	2970	1.7	13879								0.0016			0.0021	0.0011	0.16			0.21	0.11	1	1	1751	5603	458.66	471.26
H05	Absolute Quantification	Well1	Bone Marrow	SaCas9		Manual	105.9	ddPCR Supermix for Probes (no dUTP)	2118							112.4	102.7	1045	11090	626	419	6795	4295	0	12135								0.095			0.101	0.089	8.7			9.2	8.2	1	1	1751	5902.7	452.33	921.69
A06	Absolute Quantification	Well1	Duo-Prox	SaCas9		Manual	2.2	ddPCR Supermix for Probes (no dUTP)	44							3.4	1.7	17	9092	11	6	6198	2894	0	9109								0.0016			0.0024	0.0008	0.16			0.24	0.08	1	1	1720	4893.6	450.57	458.87
B06	Absolute Quantification	Well1	Duo-Mid	SaCas9		Manual	2.6	ddPCR Supermix for Probes (no dUTP)	52							4.1	2	17	7629	12	5	5232	2397	0.167	7646								0.0019			0.0028	0.001	0.19			0.28	0.1	1	1	1720	5157.5	452.1	462.56
C06	Absolute Quantification	Well1	Duo-Distal	SaCas9		Manual	1.4	ddPCR Supermix for Probes (no dUTP)	28							2.5	1	10	8363	9	1	6028	2335	0.902	8373								0.0009			0.0015	0.0003	0.09			0.15	0.03	1	1	1720	4696.1	450.84	455.91
D06	Absolute Quantification	Well1	Jejunum-Prox	SaCas9		Manual	0.7	ddPCR Supermix for Probes (no dUTP)	14							1.6	0.5	5	7861	5	0	5534	2327	0.748	7866								0.00052			0.001	5e-05	0.052			0.1	0.005	1	1	1720	4982.6	443.38	446.27
E06	Absolute Quantification	Well1	Jejunum-Mid	SaCas9		Manual	0.8	ddPCR Supermix for Probes (no dUTP)	16							1.7	0.5	6	8331	4	2	6093	2238	0	8337								0.00055			0.001	9e-05	0.055			0.1	0.009	1	1	1720	5584.4	453.13	456.83
F06	Absolute Quantification	Well1	Jejunum-Distal	SaCas9		Manual	1	ddPCR Supermix for Probes (no dUTP)	20							1.8	0.7	9	10941	8	1	8019	2922	0.565	10950								0.00062			0.00104	0.00021	0.062			0.104	0.021	1	1	1720	5410.2	454.96	459.04
G06	Absolute Quantification	Well1	Ileum	SaCas9		Manual	3.1	ddPCR Supermix for Probes (no dUTP)	62							4.3	2.6	31	11791	21	10	9106	2685	0	11822								0.0018			0.0024	0.0011	0.18			0.24	0.11	1	1	1720	5204.6	455.45	467.9
H06	Absolute Quantification	Well1	Cecum	SaCas9		Manual	2.7	ddPCR Supermix for Probes (no dUTP)	54							3.7	2.2	31	13704	15	16	8362	5342	0	13735								0.0024			0.0033	0.0015	0.24			0.32	0.15	1	1	1720	5879.2	453.59	465.83
A07	Absolute Quantification	Well1	Colon-Prox	SaCas9		Manual	3	ddPCR Supermix for Probes (no dUTP)	60							4.5	2.4	20	7820	18	2	5426	2394	2.02	7840								0.0022			0.0031	0.0012	0.22			0.31	0.12	1	1	1720	5110.9	454.45	466.33
B07	Absolute Quantification	Well1	Colon-Mid	SaCas9		Manual	1.7	ddPCR Supermix for Probes (no dUTP)	34							2.8	1.3	14	9562	12	2	6398	3164	0.978	9576								0.0013			0.002	0.0006	0.13			0.2	0.06	1	1	1720	5181.4	456.78	463.69
C07	Absolute Quantification	Well1	Colon-Distal	SaCas9		Manual	2.7	ddPCR Supermix for Probes (no dUTP)	54							4	2.1	21	9186	17	4	6446	2740	0.97	9207								0.0019			0.0027	0.0011	0.19			0.27	0.11	1	1	1720	4809.2	457.42	467.35
D07	Absolute Quantification	Well1	Rectum	SaCas9		Manual	7.9	ddPCR Supermix for Probes (no dUTP)	158							9.9	7	69	10220	46	23	6476	3744	0.711	10289								0.0067			0.0083	0.0051	0.67			0.82	0.51	1	1	1720	5161.5	453.86	485.43
E07	Absolute Quantification	Well1	Cervical DRG	SaCas9		Manual	32.2	ddPCR Supermix for Probes (no dUTP)	644							36.5	29.9	210	7577	120	90	4423	3154	0	7787								0.0312			0.0355	0.0269	3.03			3.43	2.62	1	1	1720	5168	454.26	581.38
F07	Absolute Quantification	Well1	Cervical Spinal Cord	SaCas9		Manual	2.1	ddPCR Supermix for Probes (no dUTP)	42							3.1	1.7	20	11285	6	14	3904	7381	0	11305								0.0042			0.006	0.0023	0.42			0.6	0.23	1	1	1720	5515	444.03	453
G07	Absolute Quantification	Well1	Thoracic DRG	SaCas9		Manual	5.4	ddPCR Supermix for Probes (no dUTP)	108							6.8	4.8	66	14292	37	29	8142	6150	0	14358								0.0055			0.0068	0.0041	0.54			0.68	0.41	1	1	1720	5438.8	444.49	467.45
H07	Absolute Quantification	Well1	Thoracic Spical Cord	SaCas9		Manual	0.82	ddPCR Supermix for Probes (no dUTP)	16.4							1.48	0.57	9	12987	1	8	2453	10534	0	12996								0.0033			0.0055	0.0011	0.33			0.55	0.11	1	1	1720	5868.4	431.72	435.48
A08	Absolute Quantification	Well1	Lumbar DRG	SaCas9		Manual	5.8	ddPCR Supermix for Probes (no dUTP)	116							7.6	5	47	9567	36	11	6314	3253	1.79	9614								0.0045			0.0058	0.0032	0.45			0.58	0.32	1	1	1720	5026.6	462.13	484.44
B08	Absolute Quantification	Well1	Lumbar Spical Cord	SaCas9		Manual	1.5	ddPCR Supermix for Probes (no dUTP)	30							2.7	1.1	10	7709	3	7	2110	5599	0.0552	7719								0.0041			0.0066	0.0015	0.4			0.66	0.15	1	1	1720	5525.4	447.79	454.37
C08	Absolute Quantification	Well1	Lung-R.Anterior	SaCas9		Manual	28.6	ddPCR Supermix for Probes (no dUTP)	572							32.5	26.7	213	8643	148	65	5980	2663	0.271	8856								0.0207			0.0235	0.0178	2.03			2.3	1.75	1	1	1720	5129.4	458.94	571.27
D08	Absolute Quantification	Well1	Lung-l.Anterior	SaCas9		Manual	33.4	ddPCR Supermix for Probes (no dUTP)	668							37.5	31.3	249	8649	173	76	6311	2338	0	8898								0.0218			0.0245	0.019	2.13			2.39	1.86	1	1	1720	5209.7	460.56	593.46
E08	Absolute Quantification	Well1	Liver#1	SaCas9		Manual	0	ddPCR Supermix for Probes (no dUTP)	0							0	0	8836	5	5730	3106	0	5	1230	8841																		1	1	1720	6487.5	1111.6	6484.5
F08	Absolute Quantification	Well1	Liver#2	SaCas9		Manual	9000	ddPCR Supermix for Probes (no dUTP)	180000							10400	8400	8145	4	5409	2736	0	4	1280	8149								7			8	6	87.5			89	86	1	1	1720	6578.7	1300	6576.1
G08	Absolute Quantification	Well1	Liver#3	SaCas9		Manual	10000	ddPCR Supermix for Probes (no dUTP)	200000							12200	9200	9836	2	6943	2893	0	2	1440	9838								6.9			8.2	5.7	87.4			89.4	85.4	1	1	1720	6768.5	814.11	6767.3
H08	Absolute Quantification	Well1	Right Kidney	SaCas9		Manual	26.2	ddPCR Supermix for Probes (no dUTP)	524							29.6	24.5	236	10468	164	72	6435	4033	5.41	10704								0.0233			0.0263	0.0202	2.27			2.56	1.98	1	1	1720	5603.7	457.58	571.04
A09	Absolute Quantification	Well1	Left Kidney	SaCas9		Manual	27.2	ddPCR Supermix for Probes (no dUTP)	544							30.9	25.3	208	8888	112	96	4480	4408	1.87	9096								0.0329			0.0375	0.0283	3.19			3.62	2.76	1	1	1720	3916.1	343.37	425.07
B09	Absolute Quantification	Well1	Heart-L-Ventricle	SaCas9		Manual	131	ddPCR Supermix for Probes (no dUTP)	2620							140	127	870	7378	592	278	4995	2383	1.33	8248								0.099			0.106	0.091	9			9.6	8.4	1	1	1720	5021.1	449.58	931.78
C09	Absolute Quantification	Well1	Heart-R-Ventricle	SaCas9		Manual	64.1	ddPCR Supermix for Probes (no dUTP)	1282							70	61.1	450	8040	256	194	4538	3502	0.639	8490								0.065			0.072	0.059	6.1			6.7	5.6	1	1	1720	5212.8	454.93	707.12
D09	Absolute Quantification	Well1	Heart-L-Atrium	SaCas9		Manual	183	ddPCR Supermix for Probes (no dUTP)	3660							194	178	1188	7055	772	416	4342	2713	15.3	8243								0.161			0.171	0.15	13.8			14.6	13.1	1	1	1720	5413.2	459.41	1173.4
E09	Absolute Quantification	Well1	Heart-R-Atrium	SaCas9		Manual	96	ddPCR Supermix for Probes (no dUTP)	1920							103	92	675	7947	449	226	5181	2766	3.51	8622								0.077			0.083	0.071	7.2			7.7	6.6	1	1	1720	5554.5	464.86	863.32
F09	Absolute Quantification	Well1	Aortic Arch	SaCas9		Manual	249	ddPCR Supermix for Probes (no dUTP)	4980							261	243	1761	7475	1245	516	5262	2213	2.3	9236								0.174			0.183	0.164	14.8			15.5	14.1	1	1	1720	5561.5	460.96	1433.5
G09	Absolute Quantification	Well1	Testes	SaCas9		Manual	9.6	ddPCR Supermix for Probes (no dUTP)	192							11.7	8.6	95	11602	59	36	7645	3957	0	11697								0.0076			0.0091	0.006	0.75			0.91	0.6	1	1	1720	5514.9	459.21	500.27
H09	Absolute Quantification	Well1	Control (+)	SaCas9		Manual	6740	ddPCR Supermix for Probes (no dUTP)	134800							7170	6540	10136	33	6170	3966	23	10	0	10169								6.1			6.5	5.7	85.9			86.7	85.1	1	1	1720	6692.5	462.43	6672.2
A02	Absolute Quantification	Well1	Frontal Lobe #1	TERT		Manual	646	ddPCR Supermix for Probes (no dUTP)	12920							672	620	2404	3286	4	0	2400	3286	0.827	5690								0.0013			0.0026	0	0.13			0.26	0	1	1	1293	3783.2	716.23	2012
B02	Absolute Quantification	Well1	Frontal Lobe #2	TERT		Manual	1515	ddPCR Supermix for Probes (no dUTP)	30300							1563	1470	4614	1757	10	6	4604	1751	0	6371								0.002			0.0029	0.001	0.19			0.29	0.1	1	1	1293	3722	708.74	2891
C02	Absolute Quantification	Well1	Basal Ganglia#1	TERT		Manual	1507	ddPCR Supermix for Probes (no dUTP)	30140							1553	1463	4976	1913	12	5	4964	1908	0	6889								0.0019			0.0029	0.001	0.19			0.29	0.1	1	1	1293	3795.4	711.38	2939
D02	Absolute Quantification	Well1	Basal Ganglia#2	TERT		Manual	684	ddPCR Supermix for Probes (no dUTP)	13680							709	660	3144	3984	4	3	3140	3981	0.27	7128								0.0017			0.003	0.0004	0.17			0.3	0.04	1	1	1293	3880.9	715.58	2111.7
E02	Absolute Quantification	Well1	Temporal Lobe #1	TERT		Manual	1415	ddPCR Supermix for Probes (no dUTP)	28300							1457	1374	5082	2182	22	4	5060	2178	2.06	7264								0.003			0.0041	0.0018	0.3			0.41	0.18	1	1	1293	3973	722.72	2996.7
F02	Absolute Quantification	Well1	Temporal Lobe #2	TERT		Manual	1075	ddPCR Supermix for Probes (no dUTP)	21500							1107	1043	4718	3160	4	2	4714	3158	0.152	7878								0.0008			0.0015	0.0001	0.08			0.15	0.01	1	1	1293	3845.4	695.99	2582.1
G02	Absolute Quantification	Well1	Parietal Lobe #1	TERT		Manual	434	ddPCR Supermix for Probes (no dUTP)	8680							452	417	2483	5561	0	4	2483	5557	0	8044								0.0013			0.0027	0	0.13			0.27	0	1	1	1293	3939.9	682.53	1688
H02	Absolute Quantification	Well1	Parietal Lobe #2	TERT		Manual	641	ddPCR Supermix for Probes (no dUTP)	12820							665	617	2730	3770	1	1	2729	3769	0.0499	6500								0.0006			0.0014	0	0.06			0.14	0	1	1	1293	3747.9	593.84	1918.5
A03	Absolute Quantification	Well1	Occipital lobe #1	TERT		Manual	494	ddPCR Supermix for Probes (no dUTP)	9880							514	474	2322	4451	2	4	2320	4447	0	6773								0.0021			0.0039	0.0004	0.21			0.38	0.04	1	1	1321	3384.5	707.13	1625
B03	Absolute Quantification	Well1	Occipital lobe #2	TERT		Manual	1332	ddPCR Supermix for Probes (no dUTP)	26640							1374	1292	4500	2140	5	1	4495	2139	0.514	6640								0.0008			0.0015	0.0001	0.08			0.15	0.01	1	1	1321	3581.6	745.41	2667.5
C03	Absolute Quantification	Well1	Thalamus#1	TERT		Manual	1638	ddPCR Supermix for Probes (no dUTP)	32760							1688	1590	5132	1697	9	9	5123	1688	0	6829								0.0019			0.0028	0.001	0.19			0.28	0.1	1	1	1321	3744.6	743.12	2998.8
D03	Absolute Quantification	Well1	Hippocampus#1	TERT		Manual	1594	ddPCR Supermix for Probes (no dUTP)	31880							1645	1546	4606	1601	6	2	4600	1599	0.0467	6207								0.001			0.0016	0.0003	0.1			0.16	0.03	1	1	1321	3706.4	713.72	2934.5
E03	Absolute Quantification	Well1	Celebellum#1	TERT		Manual	1840	ddPCR Supermix for Probes (no dUTP)	36800							1890	1780	5302	1409	9	1	5293	1408	0.919	6711								0.001			0.0016	0.0004	0.1			0.16	0.04	1	1	1321	3778.2	721.17	3136.3
F03	Absolute Quantification	Well1	Brainstem#1	TERT		Manual	693	ddPCR Supermix for Probes (no dUTP)	13860							717	670	3443	4290	8	5	3435	4285	0.607	7733								0.0029			0.0044	0.0013	0.28			0.44	0.13	1	1	1321	3735.4	712.34	2058.3
G03	Absolute Quantification	Well1	Sciatic n.#1	TERT		Manual	952	ddPCR Supermix for Probes (no dUTP)	19040							977	927	5864	4709	40	38	5824	4671	0	10573								0.0092			0.0112	0.0071	0.91			1.11	0.71	1	1	1321	3914.7	686.14	2476.8
H03	Absolute Quantification	Well1	Vagus n.#1	TERT		Manual	1204	ddPCR Supermix for Probes (no dUTP)	24080							1234	1174	6579	3692	30	31	6549	3661	0	10271								0.0058			0.0073	0.0043	0.58			0.72	0.43	1	1	1321	3997.4	689.85	2808.5
A04	Absolute Quantification	Well1	Deep Cervical	TERT		Manual	1736	ddPCR Supermix for Probes (no dUTP)	34720							1782	1692	6752	2001	257	59	6495	1942	8.05	8753								0.0249			0.0277	0.0221	2.43			2.7	2.16	1	1	1207	3729	704.97	3037.7
B04	Absolute Quantification	Well1	Submandibular	TERT		Manual	1375	ddPCR Supermix for Probes (no dUTP)	27500							1416	1335	5003	2256	879	407	4124	1849	0	7259								0.167			0.177	0.156	14.3			15.1	13.5	1	1	1207	3715.8	710.51	2781.8
C04	Absolute Quantification	Well1	Control (-)	TERT		Manual	1846	ddPCR Supermix for Probes (no dUTP)	36920							1895	1799	6924	1821	0	0	6924	1821	0	8745																		1	1	1207	3976.5	727.14	3299.9
D04	Absolute Quantification	Well1	Axillary	TERT		Manual	1516	ddPCR Supermix for Probes (no dUTP)	30320							1560	1473	5389	2051	1278	516	4111	1535	0	7440								0.214			0.226	0.202	17.6			18.4	16.8	1	1	1207	3797.2	706.48	2945.2
E04	Absolute Quantification	Well1	Mesenteric	TERT		Manual	1593	ddPCR Supermix for Probes (no dUTP)	31860							1639	1549	5677	1976	616	214	5061	1762	0.204	7653								0.085			0.091	0.079	7.8			8.3	7.3	1	1	1207	3950.3	711.31	3114
F04	Absolute Quantification	Well1	Colonic	TERT		Manual	7700	ddPCR Supermix for Probes (no dUTP)	154000							8300	7100	9364	14	6995	10	2369	4	143	9378								0.211			0.229	0.193	17.4			18.7	16.2	1	1	1207	3989	652.37	3984.1
G04	Absolute Quantification	Well1	Iliac	TERT		Manual	1242	ddPCR Supermix for Probes (no dUTP)	24840							1267	1217	10255	5475	833	434	9422	5041	1.63	15730								0.0796			0.0842	0.0749	7.37			7.77	6.97	1	1	1207	3995.3	685.17	2843.2
H04	Absolute Quantification	Well1	Inguinal	TERT		Manual	1550	ddPCR Supermix for Probes (no dUTP)	31000							1586	1515	8584	3140	2178	702	6406	2438	33.9	11724								0.214			0.223	0.205	17.6			18.3	17	1	1	1207	4061	689.27	3158
A05	Absolute Quantification	Well1	Tonsil-lingual	TERT		Manual	1280	ddPCR Supermix for Probes (no dUTP)	25600							1314	1246	6067	3084	40	13	6027	3071	1.86	9151								0.0053			0.0068	0.0039	0.53			0.68	0.39	1	1	1283	3727.1	729.94	2717
B05	Absolute Quantification	Well1	Tonsil-Palantine	TERT		Manual	3120	ddPCR Supermix for Probes (no dUTP)	62400							3210	3040	8435	639	2161	180	6274	459	0	9074								0.112			0.118	0.107	10.11			10.56	9.66	1	1	1283	3835.5	718.64	3616.1
C05	Absolute Quantification	Well1	Tonsil-Pharyngea	TERT		Manual	1187	ddPCR Supermix for Probes (no dUTP)	23740							1219	1155	5756	3304	112	57	5644	3247	1.68	9060								0.0187			0.0215	0.0158	1.83			2.11	1.56	1	1	1283	3784.2	737.99	2673.3
D05	Absolute Quantification	Well1	Spleen Head	TERT		Manual	1731	ddPCR Supermix for Probes (no dUTP)	34620							1778	1685	6258	1866	4211	1270	2047	596	0	8124								0.763			0.793	0.734	43.3			44.2	42.3	1	1	1283	3638.1	684.84	2959.8
E05	Absolute Quantification	Well1	Spleen Body	TERT		Manual	1558	ddPCR Supermix for Probes (no dUTP)	31160							1601	1516	5900	2139	4523	1652	1377	487	0	8039								1.104			1.147	1.061	52.5			53.4	51.5	1	1	1283	3565.7	659.79	2792.5
F05	Absolute Quantification	Well1	Spleen Tail	TERT		Manual	1436	ddPCR Supermix for Probes (no dUTP)	28720							1473	1401	6982	2921	5705	2404	1277	517	0	9903								1.399			1.448	1.35	58.3			59.2	57.5	1	1	1283	3573.7	624.69	2703.9
G05	Absolute Quantification	Well1	Thymus	TERT		Manual	1813	ddPCR Supermix for Probes (no dUTP)	36260							1851	1776	10906	2973	31	3	10875	2970	1.7	13879								0.0016			0.0021	0.0011	0.16			0.21	0.11	1	1	1283	4016	690.22	3303.6
H05	Absolute Quantification	Well1	Bone Marrow	TERT		Manual	1112	ddPCR Supermix for Probes (no dUTP)	22240							1139	1086	7421	4714	626	419	6795	4295	0	12135								0.095			0.101	0.089	8.7			9.2	8.2	1	1	1283	3977.8	680.88	2697.1
A06	Absolute Quantification	Well1	Duo-Prox	TERT		Manual	1347	ddPCR Supermix for Probes (no dUTP)	26940							1382	1312	6209	2900	11	6	6198	2894	0	9109								0.0016			0.0024	0.0008	0.16			0.24	0.08	1	1	1518	3778.4	734.32	2809.2
B06	Absolute Quantification	Well1	Duo-Mid	TERT		Manual	1362	ddPCR Supermix for Probes (no dUTP)	27240							1402	1324	5244	2402	12	5	5232	2397	0.167	7646								0.0019			0.0028	0.001	0.19			0.28	0.1	1	1	1518	3832.6	722.08	2855.4
C06	Absolute Quantification	Well1	Duo-Distal	TERT		Manual	1502	ddPCR Supermix for Probes (no dUTP)	30040							1543	1462	6037	2336	9	1	6028	2335	0.902	8373								0.0009			0.0015	0.0003	0.09			0.15	0.03	1	1	1518	3757.3	718.04	2909.4
D06	Absolute Quantification	Well1	Jejunum-Prox	TERT		Manual	1433	ddPCR Supermix for Probes (no dUTP)	28660							1474	1393	5539	2327	5	0	5534	2327	0.748	7866								0.00052			0.001	5e-05	0.052			0.1	0.005	1	1	1518	3756.8	706.46	2854.4
E06	Absolute Quantification	Well1	Jejunum-Mid	TERT		Manual	1546	ddPCR Supermix for Probes (no dUTP)	30920							1589	1505	6097	2240	4	2	6093	2238	0	8337								0.00055			0.001	9e-05	0.055			0.1	0.009	1	1	1518	3936.5	705.55	3068.4
F06	Absolute Quantification	Well1	Jejunum-Distal	TERT		Manual	1554	ddPCR Supermix for Probes (no dUTP)	31080							1591	1518	8027	2923	8	1	8019	2922	0.565	10950								0.00062			0.00104	0.00021	0.062			0.104	0.021	1	1	1518	4008.1	699.64	3125
G06	Absolute Quantification	Well1	Ileum	TERT		Manual	1739	ddPCR Supermix for Probes (no dUTP)	34780							1779	1701	9127	2695	21	10	9106	2685	0	11822								0.0018			0.0024	0.0011	0.18			0.24	0.11	1	1	1518	4044.1	688.9	3279.2
H06	Absolute Quantification	Well1	Cecum	TERT		Manual	1107	ddPCR Supermix for Probes (no dUTP)	22140							1132	1083	8377	5358	15	16	8362	5342	0	13735								0.0024			0.0033	0.0015	0.24			0.32	0.15	1	1	1518	4075.8	696.74	2757.6
A07	Absolute Quantification	Well1	Colon-Prox	TERT		Manual	1395	ddPCR Supermix for Probes (no dUTP)	27900							1435	1356	5444	2396	18	2	5426	2394	2.02	7840								0.0022			0.0031	0.0012	0.22			0.31	0.12	1	1	1518	3764.9	731.04	2837.7
B07	Absolute Quantification	Well1	Colon-Mid	TERT		Manual	1302	ddPCR Supermix for Probes (no dUTP)	26040							1336	1269	6410	3166	12	2	6398	3164	0.978	9576								0.0013			0.002	0.0006	0.13			0.2	0.06	1	1	1518	3872.4	741.4	2837.2
C07	Absolute Quantification	Well1	Colon-Distal	TERT		Manual	1424	ddPCR Supermix for Probes (no dUTP)	28480							1462	1388	6463	2744	17	4	6446	2740	0.97	9207								0.0019			0.0027	0.0011	0.19			0.27	0.11	1	1	1518	3769.9	735.19	2865.5
D07	Absolute Quantification	Well1	Rectum	TERT		Manual	1182	ddPCR Supermix for Probes (no dUTP)	23640							1212	1153	6522	3767	46	23	6476	3744	0.711	10289								0.0067			0.0083	0.0051	0.67			0.82	0.51	1	1	1518	3870.1	726.83	2719.3
E07	Absolute Quantification	Well1	Cervical DRG	TERT		Manual	1030	ddPCR Supermix for Probes (no dUTP)	20600							1062	1000	4543	3244	120	90	4423	3154	0	7787								0.0312			0.0355	0.0269	3.03			3.43	2.62	1	1	1518	3877.7	723.39	2563.6
F07	Absolute Quantification	Well1	Cervical Spinal Cord	TERT		Manual	499	ddPCR Supermix for Probes (no dUTP)	9980							515	484	3910	7395	6	14	3904	7381	0	11305								0.0042			0.006	0.0023	0.42			0.6	0.23	1	1	1518	3894.3	707.69	1809.8
G07	Absolute Quantification	Well1	Thoracic DRG	TERT		Manual	992	ddPCR Supermix for Probes (no dUTP)	19840							1014	970	8179	6179	37	29	8142	6150	0	14358								0.0055			0.0068	0.0041	0.54			0.68	0.41	1	1	1518	3907.7	683.18	2520
H07	Absolute Quantification	Well1	Thoracic Spical Cord	TERT		Manual	246	ddPCR Supermix for Probes (no dUTP)	4920							256	236	2454	10542	1	8	2453	10534	0	12996								0.0033			0.0055	0.0011	0.33			0.55	0.11	1	1	1518	4012.3	682.51	1311.3
A08	Absolute Quantification	Well1	Lumbar DRG	TERT		Manual	1271	ddPCR Supermix for Probes (no dUTP)	25420							1304	1239	6350	3264	36	11	6314	3253	1.79	9614								0.0045			0.0058	0.0032	0.45			0.58	0.32	1	1	1518	3855.1	753.91	2802.2
B08	Absolute Quantification	Well1	Lumbar Spical Cord	TERT		Manual	376	ddPCR Supermix for Probes (no dUTP)	7520							393	360	2113	5606	3	7	2110	5599	0.0552	7719								0.0041			0.0066	0.0015	0.4			0.66	0.15	1	1	1518	3822.3	738.26	1582.5
C08	Absolute Quantification	Well1	Lung-R.Anterior	TERT		Manual	1385	ddPCR Supermix for Probes (no dUTP)	27700							1423	1349	6128	2728	148	65	5980	2663	0.271	8856								0.0207			0.0235	0.0178	2.03			2.3	1.75	1	1	1518	3840.4	739.58	2885.2
D08	Absolute Quantification	Well1	Lung-l.Anterior	TERT		Manual	1535	ddPCR Supermix for Probes (no dUTP)	30700							1576	1495	6484	2414	173	76	6311	2338	0	8898								0.0218			0.0245	0.019	2.13			2.39	1.86	1	1	1518	3899.3	727.77	3038.9
E08	Absolute Quantification	Well1	Liver#1	TERT		Manual	0	ddPCR Supermix for Probes (no dUTP)	0							0	0	5730	3111	5730	3106	0	5	1230	8841																		1	1	1518	3311.7	636.49	2370.4
F08	Absolute Quantification	Well1	Liver#2	TERT		Manual	1282	ddPCR Supermix for Probes (no dUTP)	25640							1319	1247	5409	2740	5409	2736	0	4	1280	8149								7			8	6	87.5			89	86	1	1	1518	3375.6	639.7	2455.7
G08	Absolute Quantification	Well1	Liver#3	TERT		Manual	1439	ddPCR Supermix for Probes (no dUTP)	28780							1476	1404	6943	2895	6943	2893	0	2	1440	9838								6.9			8.2	5.7	87.4			89.4	85.4	1	1	1518	3426.3	608.32	2597.1
H08	Absolute Quantification	Well1	Right Kidney	TERT		Manual	1128	ddPCR Supermix for Probes (no dUTP)	22560							1156	1100	6599	4105	164	72	6435	4033	5.41	10704								0.0233			0.0263	0.0202	2.27			2.56	1.98	1	1	1518	4077.9	701.98	2783.2
A09	Absolute Quantification	Well1	Left Kidney	TERT		Manual	827	ddPCR Supermix for Probes (no dUTP)	16540							852	803	4592	4504	112	96	4480	4408	1.87	9096								0.0329			0.0375	0.0283	3.19			3.62	2.76	1	1	1518	2837	495.51	1677.6
B09	Absolute Quantification	Well1	Heart-L-Ventricle	TERT		Manual	1331	ddPCR Supermix for Probes (no dUTP)	26620							1368	1295	5587	2661	592	278	4995	2383	1.33	8248								0.099			0.106	0.091	9			9.6	8.4	1	1	1518	3594.4	706.22	2662.6
C09	Absolute Quantification	Well1	Heart-R-Ventricle	TERT		Manual	978	ddPCR Supermix for Probes (no dUTP)	19560							1007	950	4794	3696	256	194	4538	3502	0.639	8490								0.065			0.072	0.059	6.1			6.7	5.6	1	1	1518	3754.7	736.71	2440.8
D09	Absolute Quantification	Well1	Heart-L-Atrium	TERT		Manual	1140	ddPCR Supermix for Probes (no dUTP)	22800							1173	1108	5114	3129	772	416	4342	2713	15.3	8243								0.161			0.171	0.15	13.8			14.6	13.1	1	1	1518	3867.9	724.78	2674.8
E09	Absolute Quantification	Well1	Heart-R-Atrium	TERT		Manual	1245	ddPCR Supermix for Probes (no dUTP)	24900							1280	1212	5630	2992	449	226	5181	2766	3.51	8622								0.077			0.083	0.071	7.2			7.7	6.6	1	1	1518	4041.9	748.89	2899.1
F09	Absolute Quantification	Well1	Aortic Arch	TERT		Manual	1434	ddPCR Supermix for Probes (no dUTP)	28680							1472	1398	6507	2729	1245	516	5262	2213	2.3	9236								0.174			0.183	0.164	14.8			15.5	14.1	1	1	1518	3897.3	705.54	2954.2
G09	Absolute Quantification	Well1	Testes	TERT		Manual	1264	ddPCR Supermix for Probes (no dUTP)	25280							1294	1235	7704	3993	59	36	7645	3957	0	11697								0.0076			0.0091	0.006	0.75			0.91	0.6	1	1	1518	4032.6	711.78	2899
H09	Absolute Quantification	Well1	Control (+)	TERT		Manual	1105	ddPCR Supermix for Probes (no dUTP)	22100							1134	1077	6193	3976	6170	3966	23	10	0	10169								6.1			6.5	5.7	85.9			86.7	85.1	1	1	1518	3578.1	648.95	2432.8
Well	ExptType	Experiment	Sample	TargetType	Target	Status	Concentration	Supermix	CopiesPer20uLWell	TotalConfMax					TotalConfMin	PoissonConfMax	PoissonConfMin	Positives	Negatives	Ch1+Ch2+	Ch1+Ch2-	Ch1-Ch2+	Ch1-Ch2-	Linkage	AcceptedDroplets	CNV	TotalCNVMax	TotalCNVMin	PoissonCNVMax	PoissonCNVMin	ReferenceCopies	UnknownCopies	Ratio	TotalRatioMax	TotalRatioMin	PoissonRatioMax	PoissonRatioMin	FractionalAbundance	TotalFractionalAbundanceMax	TotalFractionalAbundanceMin	PoissonFractionalAbundanceMax	PoissonFractionalAbundanceMin	ReferenceAssayNumber	TargetAssayNumber	Threshold	MeanAmplitudeofPositives	MeanAmplitudeofNegatives	MeanAmplitudeTotal	ExperimentComments
A02	Absolute Quantification	Duplicate	Frontal Lobe #1	SaCas9		Manual	0.29	ddPCR Supermix for Probes (no dUTP)	5.8							0.92	0.12	2	8193	2	0	3612	4581	0.287	8195								0.0004			0.0011	0	0.04			0.11	0	1	1	1845	6961.3	767.3	768.81
B02	Absolute Quantification	Duplicate	Frontal Lobe #2	SaCas9		Manual	2.3	ddPCR Supermix for Probes (no dUTP)	46							3.6	1.8	16	8131	13	3	5525	2606	0.959	8147								0.0017			0.0026	0.0009	0.17			0.26	0.09	1	1	1845	8383.8	768.22	783.17
C02	Absolute Quantification	Duplicate	Basal Ganglia#1	SaCas9		Manual	2.2	ddPCR Supermix for Probes (no dUTP)	44							3.6	1.7	14	7330	8	6	5059	2271	0	7344								0.0016			0.0025	0.0008	0.16			0.25	0.08	1	1	1845	8525.7	774.62	789.39
D02	Absolute Quantification	Duplicate	Basal Ganglia#2	SaCas9		Manual	0.8	ddPCR Supermix for Probes (no dUTP)	16							1.6	0.5	5	7758	1	4	3181	4577	0	7763								0.0012			0.0023	0.0001	0.12			0.23	0.01	1	1	1845	7565.5	776.38	780.76
E02	Absolute Quantification	Duplicate	Temporal Lobe #1	SaCas9		Manual	3.3	ddPCR Supermix for Probes (no dUTP)	66							5.1	2.5	17	6096	8	9	4126	1970	0	6113								0.0025			0.0037	0.0013	0.25			0.36	0.13	1	1	1845	8536.1	779.41	800.98
F02	Absolute Quantification	Duplicate	Temporal Lobe #2	SaCas9		Manual	0.8	ddPCR Supermix for Probes (no dUTP)	16							1.7	0.5	6	8654	5	1	4870	3784	0.505	8660								0.0008			0.0015	0.0001	0.08			0.15	0.01	1	1	1845	8739.8	783.49	789
G02	Absolute Quantification	Duplicate	Parietal Lobe #1	SaCas9		Manual	0.43	ddPCR Supermix for Probes (no dUTP)	8.6							1.13	0.22	3	8255	2	1	2382	5873	0.227	8258								0.0011			0.0024	0	0.11			0.24	0	1	1	1845	9197.2	756.85	759.91
H02	Absolute Quantification	Duplicate	Parietal Lobe #2	SaCas9		Manual	0.5	ddPCR Supermix for Probes (no dUTP)	10							1.3	0.3	3	7089	2	1	3138	3951	0.2	7092								0.0007			0.0016	0	0.07			0.16	0	1	1	1845	7816.8	750.69	753.68
A03	Absolute Quantification	Duplicate	Occipital lobe #1	SaCas9		Manual	1	ddPCR Supermix for Probes (no dUTP)	20							2.1	0.7	6	6924	4	2	2475	4449	0.49	6930								0.002			0.0036	0.0003	0.2			0.36	0.03	1	1	1845	8230.5	778.01	784.46
B03	Absolute Quantification	Duplicate	Occipital lobe #2	SaCas9		Manual	2.1	ddPCR Supermix for Probes (no dUTP)	42							3.6	1.5	11	6114	10	1	4120	1994	1.52	6125								0.0016			0.0026	0.0006	0.16			0.26	0.06	1	1	1845	8441.4	784.5	798.25
C03	Absolute Quantification	Duplicate	Thalamus#1	SaCas9		Manual	2.3	ddPCR Supermix for Probes (no dUTP)	46							3.8	1.8	14	7010	12	2	5022	1988	1.16	7024								0.0016			0.0024	0.0007	0.16			0.24	0.07	1	1	1845	7196.4	792.09	804.85
D03	Absolute Quantification	Duplicate	Hippocampus#1	SaCas9		Manual	2.4	ddPCR Supermix for Probes (no dUTP)	48							4	1.7	11	5497	8	3	3501	1996	0.585	5508								0.002			0.0032	0.0008	0.2			0.32	0.08	1	1	1845	7282.1	714.09	727.2
E03	Absolute Quantification	Duplicate	Celebellum#1	SaCas9		Manual	1.1	ddPCR Supermix for Probes (no dUTP)	22							2.1	0.8	8	8266	6	2	6153	2113	0.025	8274								0.0007			0.0012	0.0002	0.07			0.12	0.02	1	1	1845	7815.2	809.77	816.54
F03	Absolute Quantification	Duplicate	Brainstem#1	SaCas9		Manual	1	ddPCR Supermix for Probes (no dUTP)	20							2	0.7	7	8096	3	4	3410	4686	0.013	8103								0.0016			0.0028	0.0004	0.16			0.28	0.04	1	1	1845	8612.1	782.5	789.26
G03	Absolute Quantification	Duplicate	Sciatic n.#1	SaCas9		Manual	10.4	ddPCR Supermix for Probes (no dUTP)	208							12.8	9.3	82	9247	49	33	5340	3907	0.491	9329								0.0102			0.0125	0.008	1.01			1.23	0.79	1	1	1845	8283.5	780.35	846.3
H03	Absolute Quantification	Duplicate	Vagus n.#1	SaCas9		Manual	8.5	ddPCR Supermix for Probes (no dUTP)	170							10.7	7.5	68	9358	47	21	5708	3650	1.77	9426								0.0077			0.0095	0.0058	0.76			0.94	0.58	1	1	1845	8011	768.6	820.85
A04	Absolute Quantification	Duplicate	Deep Cervical	SaCas9		Manual	37	ddPCR Supermix for Probes (no dUTP)	740							42	34.4	205	6425	135	70	4450	1975	0	6630								0.0267			0.0304	0.023	2.6			2.96	2.25	1	1	3029	8011.6	789.04	1012.4
B04	Absolute Quantification	Duplicate	Submandibular	SaCas9		Manual	213	ddPCR Supermix for Probes (no dUTP)	4260							224	207	1326	6685	906	420	4379	2306	16	8011								0.168			0.178	0.158	14.4			15.1	13.6	1	1	3029	7951.4	793.08	1977.9
C04	Absolute Quantification	Duplicate	Control (-)	SaCas9		Manual	0.14	ddPCR Supermix for Probes (no dUTP)	2.8							0.66	0.04	1	8565	1	0	6708	1857	0.137	8566								8e-05			0.00026	0	0.008			0.026	0	1	1	3029	5876.9	797.2	797.79
D04	Absolute Quantification	Duplicate	Axillary	SaCas9		Manual	298	ddPCR Supermix for Probes (no dUTP)	5960							312	290	1611	5599	1149	462	3683	1916	43.4	7210								0.228			0.241	0.215	18.6			19.4	17.7	1	1	3029	7997.4	804.87	2412
E04	Absolute Quantification	Duplicate	Mesenteric	SaCas9		Manual	119	ddPCR Supermix for Probes (no dUTP)	2380							127	115	822	7707	613	209	4978	2729	32.4	8529								0.095			0.102	0.088	8.7			9.3	8.1	1	1	3029	8002.5	805.12	1498.8
F04	Absolute Quantification	Duplicate	Colonic	SaCas9		Manual	651	ddPCR Supermix for Probes (no dUTP)	13020							673	640	3511	4752	3258	253	4171	581	226	8263								0.241			0.252	0.231	19.4			20.1	18.8	1	1	3029	7654.6	767.14	3693.7
G04	Absolute Quantification	Duplicate	Iliac	SaCas9		Manual	112	ddPCR Supermix for Probes (no dUTP)	2240							119	108	975	9755	715	260	6056	3699	32.2	10730								0.096			0.102	0.089	8.7			9.3	8.2	1	1	3029	8455.3	791.65	1488
H04	Absolute Quantification	Duplicate	Inguinal	SaCas9		Manual	253	ddPCR Supermix for Probes (no dUTP)	5060							265	246	1582	6608	1156	426	4219	2389	59.5	8190								0.201			0.212	0.19	16.7			17.5	15.9	1	1	3029	8406.4	799.31	2268.7
A05	Absolute Quantification	Duplicate	Tonsil-lingual	SaCas9		Manual	8.1	ddPCR Supermix for Probes (no dUTP)	162							10.4	7.1	61	8777	47	14	6011	2766	2.21	8838								0.006			0.0075	0.0045	0.6			0.75	0.44	1	1	1845	8488	797.68	850.76
B05	Absolute Quantification	Duplicate	Tonsil-Palantine	SaCas9		Manual	238	ddPCR Supermix for Probes (no dUTP)	4760							250	232	1629	7255	1340	289	5950	1305	2.96	8884								0.118			0.124	0.111	10.5			11.1	10	1	1	1845	8376.9	805.41	2193.7
C05	Absolute Quantification	Duplicate	Tonsil-Pharyngea	SaCas9		Manual	26.8	ddPCR Supermix for Probes (no dUTP)	536							30.7	24.8	179	7766	122	57	5060	2706	2.28	7945								0.0216			0.0248	0.0184	2.11			2.42	1.8	1	1	1845	8290.4	805.46	974.09
D05	Absolute Quantification	Duplicate	Spleen Head	SaCas9		Manual	1165	ddPCR Supermix for Probes (no dUTP)	23300							1200	1147	4777	2824	3455	1322	2071	753	0	7601								0.763			0.794	0.731	43.3			44.3	42.3	1	1	1845	8426.7	799.58	5593
E05	Absolute Quantification	Duplicate	Spleen Body	SaCas9		Manual	1459	ddPCR Supermix for Probes (no dUTP)	29180							1500	1439	5812	2366	4026	1786	1507	859	136	8178								1.099			1.142	1.056	52.4			53.3	51.4	1	1	1845	8525.3	800.18	6290.3
F05	Absolute Quantification	Duplicate	Spleen Tail	SaCas9		Manual	1674	ddPCR Supermix for Probes (no dUTP)	33480							1720	1652	6371	2022	4210	2161	1271	751	80.1	8393								1.34			1.4	1.29	57.3			58.3	56.4	1	1	1845	8689.8	799.89	6789
G05	Absolute Quantification	Duplicate	Thymus	SaCas9		Manual	3.2	ddPCR Supermix for Probes (no dUTP)	64							4.8	2.6	23	8316	18	5	6257	2059	0.396	8339								0.002			0.0028	0.0012	0.2			0.28	0.12	1	1	1845	8752.3	793.08	815.03
H05	Absolute Quantification	Duplicate	Bone Marrow	SaCas9		Manual	128	ddPCR Supermix for Probes (no dUTP)	2560							136	124	1002	8682	632	370	5435	3247	1.54	9684								0.111			0.118	0.103	10			10.6	9.4	1	1	1845	8822.5	783.55	1615.3
A06	Absolute Quantification	Duplicate	Duo-Prox	SaCas9		Manual	2	ddPCR Supermix for Probes (no dUTP)	40							3.2	1.6	15	8682	9	6	6013	2669	0	8697								0.0015			0.0022	0.0007	0.15			0.22	0.07	1	1	1845	8122.3	794.7	807.34
B06	Absolute Quantification	Duplicate	Duo-Mid	SaCas9		Manual	1.7	ddPCR Supermix for Probes (no dUTP)	34							2.8	1.3	13	9076	10	3	6274	2802	0.425	9089								0.0012			0.0019	0.0005	0.12			0.19	0.05	1	1	1845	7951.1	808.38	818.59
C06	Absolute Quantification	Duplicate	Duo-Distal	SaCas9		Manual	1.5	ddPCR Supermix for Probes (no dUTP)	30							2.5	1.1	13	10283	7	6	7110	3173	0	10296								0.0011			0.0017	0.0005	0.11			0.17	0.05	1	1	1845	8307.1	801.14	810.61
D06	Absolute Quantification	Duplicate	Jejunum-Prox	SaCas9		Manual	0.22	ddPCR Supermix for Probes (no dUTP)	4.4							0.71	0.1	2	10616	1	1	7254	3362	0	10618								0.00016			0.00041	0	0.016			0.041	0	1	1	1845	6341.2	803.6	804.65
E06	Absolute Quantification	Duplicate	Jejunum-Mid	SaCas9		Manual	0.84	ddPCR Supermix for Probes (no dUTP)	16.8							1.58	0.58	8	11186	6	2	7898	3288	0.126	11194								0.00058			0.001	0.00017	0.058			0.1	0.017	1	1	1845	8406.8	796.57	802.01
F06	Absolute Quantification	Duplicate	Jejunum-Distal	SaCas9		Manual	1.1	ddPCR Supermix for Probes (no dUTP)	22							1.9	0.8	12	12472	11	1	9155	3317	0.777	12484								0.00073			0.00114	0.00031	0.073			0.114	0.031	1	1	1845	8135.3	785.9	792.96
G06	Absolute Quantification	Duplicate	Ileum	SaCas9		Manual	3.6	ddPCR Supermix for Probes (no dUTP)	72							4.9	3.1	40	12946	29	11	9213	3733	0.168	12986								0.0025			0.0033	0.0017	0.25			0.32	0.17	1	1	1845	8230.4	784.6	807.53
H06	Absolute Quantification	Duplicate	Cecum	SaCas9		Manual	2.3	ddPCR Supermix for Probes (no dUTP)	46							3.2	1.8	26	13565	14	12	7682	5883	0	13591								0.0023			0.0032	0.0014	0.23			0.32	0.14	1	1	1845	8799.3	803.78	819.07
A07	Absolute Quantification	Duplicate	Colon-Prox	SaCas9		Manual	3.5	ddPCR Supermix for Probes (no dUTP)	70							5.1	2.9	26	8606	18	8	6057	2549	0	8632								0.0025			0.0034	0.0015	0.25			0.34	0.15	1	1	1845	8585.7	798.26	821.71
B07	Absolute Quantification	Duplicate	Colon-Mid	SaCas9		Manual	1.2	ddPCR Supermix for Probes (no dUTP)	24							2.1	0.9	10	9659	7	3	6746	2913	0.00639	9669								0.0009			0.0014	0.0003	0.09			0.14	0.03	1	1	1845	8174.9	803.64	811.26
C07	Absolute Quantification	Duplicate	Colon-Distal	SaCas9		Manual	4.8	ddPCR Supermix for Probes (no dUTP)	96							6.3	4.1	46	11330	35	11	7909	3421	0.99	11376								0.0034			0.0044	0.0024	0.34			0.43	0.24	1	1	1845	8163.7	792.27	822.08
D07	Absolute Quantification	Duplicate	Rectum	SaCas9		Manual	10.8	ddPCR Supermix for Probes (no dUTP)	216							12.6	9.8	131	14228	88	43	9338	4890	0.482	14359								0.0086			0.0101	0.0071	0.85			1	0.71	1	1	1845	8398.9	790.77	860.18
E07	Absolute Quantification	Duplicate	Cervical DRG	SaCas9		Manual	14.2	ddPCR Supermix for Probes (no dUTP)	284							16.6	13	139	11427	84	55	6888	4539	0.0546	11566								0.0131			0.0153	0.0109	1.29			1.51	1.08	1	1	1845	8263.4	806.03	895.66
F07	Absolute Quantification	Duplicate	Cervical Spinal Cord	SaCas9		Manual	0.86	ddPCR Supermix for Probes (no dUTP)	17.2							1.46	0.64	12	16320	5	7	5388	10932	0.112	16332								0.0018			0.0029	0.0008	0.18			0.29	0.08	1	1	1845	8228	782.33	787.8
G07	Absolute Quantification	Duplicate	Thoracic DRG	SaCas9		Manual	5.7	ddPCR Supermix for Probes (no dUTP)	114							7.1	5.1	75	15374	44	31	8938	6436	0.0722	15449								0.0056			0.0069	0.0043	0.56			0.68	0.43	1	1	1845	8553.5	777.03	814.79
H07	Absolute Quantification	Duplicate	Thoracic Spical Cord	SaCas9		Manual	0.74	ddPCR Supermix for Probes (no dUTP)	14.8							1.24	0.55	12	19091	2	10	3608	15483	0	19103								0.003			0.0047	0.0013	0.3			0.47	0.13	1	1	1845	8996.1	779.29	784.45
A08	Absolute Quantification	Duplicate	Lumbar DRG	SaCas9		Manual	5.6	ddPCR Supermix for Probes (no dUTP)	112							7.5	4.7	40	8454	23	17	5626	2828	0	8494								0.0043			0.0057	0.003	0.43			0.56	0.3	1	1	1845	8233.8	805.99	840.96
B08	Absolute Quantification	Duplicate	Lumbar Spical Cord	SaCas9		Manual	1.2	ddPCR Supermix for Probes (no dUTP)	24							2.3	0.8	8	7656	2	6	2170	5486	0	7664								0.0031			0.0054	0.0009	0.31			0.53	0.09	1	1	1845	9117.6	808.08	816.75
C08	Absolute Quantification	Duplicate	Lung-R.Anterior	SaCas9		Manual	32.2	ddPCR Supermix for Probes (no dUTP)	644							36.3	30.1	237	8539	168	69	5790	2749	3.04	8776								0.0241			0.0272	0.021	2.35			2.65	2.05	1	1	1845	8435.9	811.14	1017.1
D08	Absolute Quantification	Duplicate	Lung-l.Anterior	SaCas9		Manual	32.8	ddPCR Supermix for Probes (no dUTP)	656							36.7	30.8	275	9735	206	69	6672	3063	6.56	10010								0.024			0.0269	0.0211	2.34			2.62	2.07	1	1	1845	8355.2	808.17	1015.5
E08	Absolute Quantification	Duplicate	Liver#1	SaCas9		Manual	9100	ddPCR Supermix for Probes (no dUTP)	182000							10300	8600	11340	5	7557	3783	1	4	1030	11345								7			7.9	6.2	87.6			88.9	86.3	1	1	5928	10430	4386.5	10428
F08	Absolute Quantification	Duplicate	Liver#2	SaCas9		Manual	9900	ddPCR Supermix for Probes (no dUTP)	198000							11600	9300	13801	3	9445	4356	1	2	879	13804								7.3			8.4	6.3	88			89.5	86.4	1	1	5928	10287	5071.7	10285
G08	Absolute Quantification	Duplicate	Liver#3	SaCas9		Manual	1000000	ddPCR Supermix for Probes (no dUTP)	20000000							1000000	10000	12869	0	9483	3386	0	0	0	12869								640			950	320	99.84			99.92	99.77	1	1	5928	10408	0	10408
H08	Absolute Quantification	Duplicate	Right Kidney	SaCas9		Manual	27.6	ddPCR Supermix for Probes (no dUTP)	552							30.3	26.3	412	17333	265	147	11469	5864	0	17745								0.0217			0.0238	0.0196	2.12			2.33	1.92	1	1	1845	8637.9	786.4	968.7
A09	Absolute Quantification	Duplicate	Left Kidney	SaCas9		Manual	33.8	ddPCR Supermix for Probes (no dUTP)	676							38	31.6	246	8448	163	83	5521	2927	0.872	8694								0.0271			0.0305	0.0236	2.63			2.96	2.31	1	1	1845	8321.9	792.79	1005.8
B09	Absolute Quantification	Duplicate	Heart-L-Ventricle	SaCas9		Manual	162	ddPCR Supermix for Probes (no dUTP)	3240							171	157	1235	8361	869	366	5857	2504	1.58	9596								0.114			0.121	0.107	10.2			10.8	9.7	1	1	1845	8213.8	799.5	1753.7
C09	Absolute Quantification	Duplicate	Heart-R-Ventricle	SaCas9		Manual	65.1	ddPCR Supermix for Probes (no dUTP)	1302							71.1	62	452	7944	236	216	4289	3655	0	8396								0.071			0.078	0.065	6.7			7.3	6.1	1	1	1845	8480.1	806.54	1219.6
D09	Absolute Quantification	Duplicate	Heart-L-Atrium	SaCas9		Manual	228	ddPCR Supermix for Probes (no dUTP)	4560							240	222	1399	6532	878	521	4034	2498	5.45	7931								0.201			0.213	0.189	16.7			17.6	15.9	1	1	1845	8775.8	810.67	2215.7
E09	Absolute Quantification	Duplicate	Heart-R-Atrium	SaCas9		Manual	104	ddPCR Supermix for Probes (no dUTP)	2080							111	100	822	8883	536	286	5999	2884	0	9705								0.079			0.085	0.073	7.33			7.83	6.83	1	1	1845	8869.9	804.42	1487.6
F09	Absolute Quantification	Duplicate	Aortic Arch	SaCas9		Manual	284	ddPCR Supermix for Probes (no dUTP)	5680							295	279	2548	9323	1884	664	6792	2531	10.2	11871								0.184			0.192	0.176	15.5			16.1	15	1	1	1845	8982.6	791.86	2549.9
G09	Absolute Quantification	Duplicate	Testes	SaCas9		Manual	10	ddPCR Supermix for Probes (no dUTP)	200							11.9	9	105	12308	79	26	8387	3921	2.22	12413								0.0074			0.0088	0.006	0.74			0.88	0.6	1	1	1845	9058.1	799.08	868.95
H09	Absolute Quantification	Duplicate	Control (+)	SaCas9		Manual	6440	ddPCR Supermix for Probes (no dUTP)	128800							6780	6280	12341	52	6588	5753	35	17	0	12393								7.16			7.56	6.76	87.7			88.3	87.1	1	1	1845	10811	877	10769
A02	Absolute Quantification	Duplicate	Frontal Lobe #1	TERT		Manual	684	ddPCR Supermix for Probes (no dUTP)	13680							707	662	3614	4581	2	0	3612	4581	0.287	8195								0.0004			0.0011	0	0.04			0.11	0	1	1	1812	4027	845.27	2248.4
B02	Absolute Quantification	Duplicate	Frontal Lobe #2	TERT		Manual	1340	ddPCR Supermix for Probes (no dUTP)	26800							1377	1303	5538	2609	13	3	5525	2606	0.959	8147								0.0017			0.0026	0.0009	0.17			0.26	0.09	1	1	1812	4052.7	828.01	3020
C02	Absolute Quantification	Duplicate	Basal Ganglia#1	TERT		Manual	1378	ddPCR Supermix for Probes (no dUTP)	27560							1419	1338	5067	2277	8	6	5059	2271	0	7344								0.0016			0.0025	0.0008	0.16			0.25	0.08	1	1	1812	4039.9	842.12	3048.4
D02	Absolute Quantification	Duplicate	Basal Ganglia#2	TERT		Manual	621	ddPCR Supermix for Probes (no dUTP)	12420							643	599	3182	4581	1	4	3181	4577	0	7763								0.0012			0.0023	0.0001	0.12			0.23	0.01	1	1	1812	4027.5	838.93	2145.9
E02	Absolute Quantification	Duplicate	Temporal Lobe #1	TERT		Manual	1327	ddPCR Supermix for Probes (no dUTP)	26540							1370	1285	4134	1979	8	9	4126	1970	0	6113								0.0025			0.0037	0.0013	0.25			0.36	0.13	1	1	1812	4187.8	840.33	3104.1
F02	Absolute Quantification	Duplicate	Temporal Lobe #2	TERT		Manual	974	ddPCR Supermix for Probes (no dUTP)	19480							1002	946	4875	3785	5	1	4870	3784	0.505	8660								0.0008			0.0015	0.0001	0.08			0.15	0.01	1	1	1812	4205	841.73	2735
G02	Absolute Quantification	Duplicate	Parietal Lobe #1	TERT		Manual	401	ddPCR Supermix for Probes (no dUTP)	8020							417	385	2384	5874	2	1	2382	5873	0.227	8258								0.0011			0.0024	0	0.11			0.24	0	1	1	1812	3960.3	790.74	1705.8
H02	Absolute Quantification	Duplicate	Parietal Lobe #2	TERT		Manual	688	ddPCR Supermix for Probes (no dUTP)	13760							713	664	3140	3952	2	1	3138	3951	0.2	7092								0.0007			0.0016	0	0.07			0.16	0	1	1	1812	3919.8	776.5	2168.2
A03	Absolute Quantification	Duplicate	Occipital lobe #1	TERT		Manual	521	ddPCR Supermix for Probes (no dUTP)	10420							542	500	2479	4451	4	2	2475	4449	0.49	6930								0.002			0.0036	0.0003	0.2			0.36	0.03	1	1	1812	3840.5	840.29	1913.5
B03	Absolute Quantification	Duplicate	Occipital lobe #2	TERT		Manual	1320	ddPCR Supermix for Probes (no dUTP)	26400							1363	1278	4130	1995	10	1	4120	1994	1.52	6125								0.0016			0.0026	0.0006	0.16			0.26	0.06	1	1	1812	3976.8	829.2	2951.6
C03	Absolute Quantification	Duplicate	Thalamus#1	TERT		Manual	1484	ddPCR Supermix for Probes (no dUTP)	29680							1528	1441	5034	1990	12	2	5022	1988	1.16	7024								0.0016			0.0024	0.0007	0.16			0.24	0.07	1	1	1812	3936.9	850.04	3062.3
D03	Absolute Quantification	Duplicate	Hippocampus#1	TERT		Manual	1192	ddPCR Supermix for Probes (no dUTP)	23840							1234	1152	3509	1999	8	3	3501	1996	0.585	5508								0.002			0.0032	0.0008	0.2			0.32	0.08	1	1	1812	3671.5	727.09	2602.9
E03	Absolute Quantification	Duplicate	Celebellum#1	TERT		Manual	1605	ddPCR Supermix for Probes (no dUTP)	32100							1649	1562	6159	2115	6	2	6153	2113	0.025	8274								0.0007			0.0012	0.0002	0.07			0.12	0.02	1	1	1812	4307.2	884.36	3432.3
F03	Absolute Quantification	Duplicate	Brainstem#1	TERT		Manual	643	ddPCR Supermix for Probes (no dUTP)	12860							665	622	3413	4690	3	4	3410	4686	0.013	8103								0.0016			0.0028	0.0004	0.16			0.28	0.04	1	1	1812	3978.2	830.73	2156.4
G03	Absolute Quantification	Duplicate	Sciatic n.#1	TERT		Manual	1014	ddPCR Supermix for Probes (no dUTP)	20280							1042	986	5389	3940	49	33	5340	3907	0.491	9329								0.0102			0.0125	0.008	1.01			1.23	0.79	1	1	1812	4105	815.5	2715.7
H03	Absolute Quantification	Duplicate	Vagus n.#1	TERT		Manual	1109	ddPCR Supermix for Probes (no dUTP)	22180							1140	1080	5755	3671	47	21	5708	3650	1.77	9426								0.0077			0.0095	0.0058	0.76			0.94	0.58	1	1	1812	4085.5	786.84	2800.8
A04	Absolute Quantification	Duplicate	Deep Cervical	TERT		Manual	1384	ddPCR Supermix for Probes (no dUTP)	27680							1427	1342	4585	2045	135	70	4450	1975	0	6630								0.0267			0.0304	0.023	2.6			2.96	2.25	1	1	1812	3875.7	838.32	2938.9
B04	Absolute Quantification	Duplicate	Submandibular	TERT		Manual	1268	ddPCR Supermix for Probes (no dUTP)	25360							1305	1233	5285	2726	906	420	4379	2306	16	8011								0.168			0.178	0.158	14.4			15.1	13.6	1	1	1812	3977.5	902.6	2931.2
C04	Absolute Quantification	Duplicate	Control (-)	TERT		Manual	1799	ddPCR Supermix for Probes (no dUTP)	35980							1847	1752	6709	1857	1	0	6708	1857	0.137	8566								8e-05			0.00026	0	0.008			0.026	0	1	1	1812	4079.5	858.95	3381.3
D04	Absolute Quantification	Duplicate	Axillary	TERT		Manual	1305	ddPCR Supermix for Probes (no dUTP)	26100							1344	1267	4832	2378	1149	462	3683	1916	43.4	7210								0.228			0.241	0.215	18.6			19.4	17.7	1	1	1812	4068.3	933.29	3034.3
E04	Absolute Quantification	Duplicate	Mesenteric	TERT		Manual	1254	ddPCR Supermix for Probes (no dUTP)	25080							1289	1220	5591	2938	613	209	4978	2729	32.4	8529								0.095			0.102	0.088	8.7			9.3	8.1	1	1	1812	4100.2	889.78	2994.3
F04	Absolute Quantification	Duplicate	Colonic	TERT		Manual	2700	ddPCR Supermix for Probes (no dUTP)	54000							2780	2620	7429	834	3258	253	4171	581	226	8263								0.241			0.252	0.231	19.4			20.1	18.8	1	1	1812	3975.3	939.16	3668.8
G04	Absolute Quantification	Duplicate	Iliac	TERT		Manual	1173	ddPCR Supermix for Probes (no dUTP)	23460							1202	1144	6771	3959	715	260	6056	3699	32.2	10730								0.096			0.102	0.089	8.7			9.3	8.2	1	1	1812	4195.1	856.55	2963.3
H04	Absolute Quantification	Duplicate	Inguinal	TERT		Manual	1256	ddPCR Supermix for Probes (no dUTP)	25120							1292	1222	5375	2815	1156	426	4219	2389	59.5	8190								0.201			0.212	0.19	16.7			17.5	15.9	1	1	1812	4263.3	904.22	3108.7
A05	Absolute Quantification	Duplicate	Tonsil-lingual	TERT		Manual	1361	ddPCR Supermix for Probes (no dUTP)	27220							1397	1325	6058	2780	47	14	6011	2766	2.21	8838								0.006			0.0075	0.0045	0.6			0.75	0.44	1	1	1812	4231.7	850.15	3168
B05	Absolute Quantification	Duplicate	Tonsil-Palantine	TERT		Manual	2020	ddPCR Supermix for Probes (no dUTP)	40400							2070	1970	7290	1594	1340	289	5950	1305	2.96	8884								0.118			0.124	0.111	10.5			11.1	10	1	1	1812	4303.7	928.94	3698.2
C05	Absolute Quantification	Duplicate	Tonsil-Pharyngea	TERT		Manual	1243	ddPCR Supermix for Probes (no dUTP)	24860							1279	1208	5182	2763	122	57	5060	2706	2.28	7945								0.0216			0.0248	0.0184	2.11			2.42	1.8	1	1	1812	4114.9	867.98	2985.7
D05	Absolute Quantification	Duplicate	Spleen Head	TERT		Manual	1527	ddPCR Supermix for Probes (no dUTP)	30540							1571	1485	5526	2075	3455	1322	2071	753	0	7601								0.763			0.794	0.731	43.3			44.3	42.3	1	1	1812	4254.6	1122.3	3399.5
E05	Absolute Quantification	Duplicate	Spleen Body	TERT		Manual	1328	ddPCR Supermix for Probes (no dUTP)	26560							1365	1292	5533	2645	4026	1786	1507	859	136	8178								1.099			1.142	1.056	52.4			53.3	51.4	1	1	1812	4212.1	1137.3	3217.6
F05	Absolute Quantification	Duplicate	Spleen Tail	TERT		Manual	1245	ddPCR Supermix for Probes (no dUTP)	24900							1280	1211	5481	2912	4210	2161	1271	751	80.1	8393								1.34			1.4	1.29	57.3			58.3	56.4	1	1	1812	4277.1	1180.7	3202.8
G05	Absolute Quantification	Duplicate	Thymus	TERT		Manual	1643	ddPCR Supermix for Probes (no dUTP)	32860							1688	1599	6275	2064	18	5	6257	2059	0.396	8339								0.002			0.0028	0.0012	0.2			0.28	0.12	1	1	1812	4287.7	822.29	3430
H05	Absolute Quantification	Duplicate	Bone Marrow	TERT		Manual	1159	ddPCR Supermix for Probes (no dUTP)	23180							1189	1129	6067	3617	632	370	5435	3247	1.54	9684								0.111			0.118	0.103	10			10.6	9.4	1	1	1812	4281.2	850.46	2999.8
A06	Absolute Quantification	Duplicate	Duo-Prox	TERT		Manual	1387	ddPCR Supermix for Probes (no dUTP)	27740							1425	1351	6022	2675	9	6	6013	2669	0	8697								0.0015			0.0022	0.0007	0.15			0.22	0.07	1	1	1812	4119.3	850.9	3114
B06	Absolute Quantification	Duplicate	Duo-Mid	TERT		Manual	1383	ddPCR Supermix for Probes (no dUTP)	27660							1420	1347	6284	2805	10	3	6274	2802	0.425	9089								0.0012			0.0019	0.0005	0.12			0.19	0.05	1	1	1812	4271.8	862.31	3219.6
C06	Absolute Quantification	Duplicate	Duo-Distal	TERT		Manual	1383	ddPCR Supermix for Probes (no dUTP)	27660							1417	1349	7117	3179	7	6	7110	3173	0	10296								0.0011			0.0017	0.0005	0.11			0.17	0.05	1	1	1812	4048.6	847.63	3060.3
D06	Absolute Quantification	Duplicate	Jejunum-Prox	TERT		Manual	1353	ddPCR Supermix for Probes (no dUTP)	27060							1386	1320	7255	3363	1	1	7254	3362	0	10618								0.00016			0.00041	0	0.016			0.041	0	1	1	1812	4187.7	847.54	3129.8
E06	Absolute Quantification	Duplicate	Jejunum-Mid	TERT		Manual	1441	ddPCR Supermix for Probes (no dUTP)	28820							1475	1407	7904	3290	6	2	7898	3288	0.126	11194								0.00058			0.001	0.00017	0.058			0.1	0.017	1	1	1812	4175	831.68	3192.4
F06	Absolute Quantification	Duplicate	Jejunum-Distal	TERT		Manual	1559	ddPCR Supermix for Probes (no dUTP)	31180							1594	1525	9166	3318	11	1	9155	3317	0.777	12484								0.00073			0.00114	0.00031	0.073			0.114	0.031	1	1	1812	4202.6	807.88	3300.4
G06	Absolute Quantification	Duplicate	Ileum	TERT		Manual	1463	ddPCR Supermix for Probes (no dUTP)	29260							1495	1432	9242	3744	29	11	9213	3733	0.168	12986								0.0025			0.0033	0.0017	0.25			0.32	0.17	1	1	1812	4217.5	804.59	3233.5
H06	Absolute Quantification	Duplicate	Cecum	TERT		Manual	983	ddPCR Supermix for Probes (no dUTP)	19660							1006	960	7696	5895	14	12	7682	5883	0	13591								0.0023			0.0032	0.0014	0.23			0.32	0.14	1	1	1812	4357.1	835.51	2829.6
A07	Absolute Quantification	Duplicate	Colon-Prox	TERT		Manual	1431	ddPCR Supermix for Probes (no dUTP)	28620							1470	1394	6075	2557	18	8	6057	2549	0	8632								0.0025			0.0034	0.0015	0.25			0.34	0.15	1	1	1812	4149.1	848.26	3171.3
B07	Absolute Quantification	Duplicate	Colon-Mid	TERT		Manual	1410	ddPCR Supermix for Probes (no dUTP)	28200							1446	1375	6753	2916	7	3	6746	2913	0.00639	9669								0.0009			0.0014	0.0003	0.09			0.14	0.03	1	1	1812	4181.3	861.32	3180
C07	Absolute Quantification	Duplicate	Colon-Distal	TERT		Manual	1410	ddPCR Supermix for Probes (no dUTP)	28200							1443	1377	7944	3432	35	11	7909	3421	0.99	11376								0.0034			0.0044	0.0024	0.34			0.43	0.24	1	1	1812	4079.5	828.28	3098.6
D07	Absolute Quantification	Duplicate	Rectum	TERT		Manual	1257	ddPCR Supermix for Probes (no dUTP)	25140							1284	1231	9426	4933	88	43	9338	4890	0.482	14359								0.0086			0.0101	0.0071	0.85			1	0.71	1	1	1812	4148.9	825.1	3007
E07	Absolute Quantification	Duplicate	Cervical DRG	TERT		Manual	1086	ddPCR Supermix for Probes (no dUTP)	21720							1113	1060	6972	4594	84	55	6888	4539	0.0546	11566								0.0131			0.0153	0.0109	1.29			1.51	1.08	1	1	1812	4231	849.35	2887.8
F07	Absolute Quantification	Duplicate	Cervical Spinal Cord	TERT		Manual	472	ddPCR Supermix for Probes (no dUTP)	9440							484	459	5393	10939	5	7	5388	10932	0.112	16332								0.0018			0.0029	0.0008	0.18			0.29	0.08	1	1	1812	4158.6	807.14	1913.8
G07	Absolute Quantification	Duplicate	Thoracic DRG	TERT		Manual	1025	ddPCR Supermix for Probes (no dUTP)	20500							1047	1003	8982	6467	44	31	8938	6436	0.0722	15449								0.0056			0.0069	0.0043	0.56			0.68	0.43	1	1	1812	4213.3	791.84	2781
H07	Absolute Quantification	Duplicate	Thoracic Spical Cord	TERT		Manual	246	ddPCR Supermix for Probes (no dUTP)	4920							255	238	3610	15493	2	10	3608	15483	0	19103								0.003			0.0047	0.0013	0.3			0.47	0.13	1	1	1812	4253.2	804.22	1456
A08	Absolute Quantification	Duplicate	Lumbar DRG	TERT		Manual	1287	ddPCR Supermix for Probes (no dUTP)	25740							1323	1252	5649	2845	23	17	5626	2828	0	8494								0.0043			0.0057	0.003	0.43			0.56	0.3	1	1	1812	4200.7	865.03	3083.4
B08	Absolute Quantification	Duplicate	Lumbar Spical Cord	TERT		Manual	392	ddPCR Supermix for Probes (no dUTP)	7840							409	376	2172	5492	2	6	2170	5486	0	7664								0.0031			0.0054	0.0009	0.31			0.53	0.09	1	1	1812	4120.9	859.53	1783.8
C08	Absolute Quantification	Duplicate	Lung-R.Anterior	TERT		Manual	1336	ddPCR Supermix for Probes (no dUTP)	26720							1373	1301	5958	2818	168	69	5790	2749	3.04	8776								0.0241			0.0272	0.021	2.35			2.65	2.05	1	1	1812	4195.1	874.86	3129
D08	Absolute Quantification	Duplicate	Lung-l.Anterior	TERT		Manual	1367	ddPCR Supermix for Probes (no dUTP)	27340							1402	1333	6878	3132	206	69	6672	3063	6.56	10010								0.024			0.0269	0.0211	2.34			2.62	2.07	1	1	1812	4242.7	858.31	3183.7
E08	Absolute Quantification	Duplicate	Liver#1	TERT		Manual	1291	ddPCR Supermix for Probes (no dUTP)	25820							1322	1261	7558	3787	7557	3783	1	4	1030	11345								7			7.9	6.2	87.6			88.9	86.3	1	1	1812	4170.2	1411.8	3249.4
F08	Absolute Quantification	Duplicate	Liver#2	TERT		Manual	1356	ddPCR Supermix for Probes (no dUTP)	27120							1386	1328	9446	4358	9445	4356	1	2	879	13804								7.3			8.4	6.3	88			89.5	86.4	1	1	1812	4224.9	1388.1	3329.3
G08	Absolute Quantification	Duplicate	Liver#3	TERT		Manual	1571	ddPCR Supermix for Probes (no dUTP)	31420							1605	1537	9483	3386	9483	3386	0	0	0	12869								640			950	320	99.84			99.92	99.77	1	1	1812	4210.4	1381.7	3466.1
H08	Absolute Quantification	Duplicate	Right Kidney	TERT		Manual	1274	ddPCR Supermix for Probes (no dUTP)	25480							1298	1250	11734	6011	265	147	11469	5864	0	17745								0.0217			0.0238	0.0196	2.12			2.33	1.92	1	1	1812	4342.3	815	3147.5
A09	Absolute Quantification	Duplicate	Left Kidney	TERT		Manual	1248	ddPCR Supermix for Probes (no dUTP)	24960							1282	1214	5684	3010	163	83	5521	2927	0.872	8694								0.0271			0.0305	0.0236	2.63			2.96	2.31	1	1	1812	4213.4	877.9	3058.6
B09	Absolute Quantification	Duplicate	Heart-L-Ventricle	TERT		Manual	1420	ddPCR Supermix for Probes (no dUTP)	28400							1457	1385	6726	2870	869	366	5857	2504	1.58	9596								0.114			0.121	0.107	10.2			10.8	9.7	1	1	1812	4104.4	926.71	3154
C09	Absolute Quantification	Duplicate	Heart-R-Ventricle	TERT		Manual	911	ddPCR Supermix for Probes (no dUTP)	18220							938	884	4525	3871	236	216	4289	3655	0	8396								0.071			0.078	0.065	6.7			7.3	6.1	1	1	1812	4132.5	891.93	2638.4
D09	Absolute Quantification	Duplicate	Heart-L-Atrium	TERT		Manual	1136	ddPCR Supermix for Probes (no dUTP)	22720							1170	1104	4912	3019	878	521	4034	2498	5.45	7931								0.201			0.213	0.189	16.7			17.6	15.9	1	1	1812	4274.9	957.26	3012
E09	Absolute Quantification	Duplicate	Heart-R-Atrium	TERT		Manual	1316	ddPCR Supermix for Probes (no dUTP)	26320							1350	1283	6535	3170	536	286	5999	2884	0	9705								0.079			0.085	0.073	7.33			7.83	6.83	1	1	1812	4417.5	884.37	3263.5
F09	Absolute Quantification	Duplicate	Aortic Arch	TERT		Manual	1544	ddPCR Supermix for Probes (no dUTP)	30880							1580	1510	8676	3195	1884	664	6792	2531	10.2	11871								0.184			0.192	0.176	15.5			16.1	15	1	1	1812	4362.3	919.57	3435.7
G09	Absolute Quantification	Duplicate	Testes	TERT		Manual	1348	ddPCR Supermix for Probes (no dUTP)	26960							1379	1318	8466	3947	79	26	8387	3921	2.22	12413								0.0074			0.0088	0.006	0.74			0.88	0.6	1	1	1812	4415.9	826.08	3274.4
H09	Absolute Quantification	Duplicate	Control (+)	TERT		Manual	899	ddPCR Supermix for Probes (no dUTP)	17980							922	877	6623	5770	6588	5753	35	17	0	12393								7.16			7.56	6.76	87.7			88.3	87.1	1	1	2147	4753.2	1504.6	3240.7
Fig 3A ( Kp43)			Red					Copy number / million cells					Copy number / ugDNA
Supplemental Fig4 (Kp43)			Green
				SaCas9		TERT			WELL1	Duplicate				WELL1	Duplicate
KP43		Brain	Sample ID	WELL1	Duplicate	WELL1	Duplicate	AVERAGE					Brain
			Frontal Lobe #1	196		13040	Frontal Lobe	15212.9	15030.7					4554.75
			Frontal Lobe #2	226		14680			15395.1					4665.18
			Basal Ganglia#1	192		14420	Basal Gangl	18347.6	13314.8					4034.8
			Basal Ganglia#2	332		14200			23380.3					7084.93
			Temporal Lobe #1	204		13520	Temporal Lobe	82171.2	15088.8					4572.35
			Temporal Lobe #2	1800		12060			149254					45228.4
			Parietal Lobe #1	432		13640	Parietal Lobe	22968	31671.6					9597.44
			Parietal Lobe #2	192		13460			14264.5					4322.57
			Occipital lobe #1	202		14500	Occipital lobe	10962.4	13931					4221.53
			Occipital lobe #2	102		12760			7993.73					2422.34
			Thalamus#1	240	296	15080	15120	17745.9	15915.1	19576.7				4822.76	5932.34
			Hippocampus#1	3820	60	11120	4660	178200	343525	12875.5				104099	3901.68
			Celebellum#1	80	792	13240	13360	32661.9	6042.3	59281.4				1831	17964.1
			Brainstem#1	36	3.2	150	328	124878	240000	9756.1				72727.3	2956.39
		Nerve	Sciatic n.#1	340	484	12760	10840	35647.6	26645.8	44649.4			Nerve	8074.48	13530.1
			Vagus n.#1	8560	3980	8960	10340	670135	955357	384913				289502	116640
		Lymph Node	Deep Cervical	34260	36180	12320	13220	2.7588e+06	2.78084e+06	2.73676e+06			Lymph Node	842680	829322
			Submandibular	8220	8460	12080	12920	667631	680464	654799				206201	198424
			Bronchial	3400	2840	11700	9640	292602	290598	294606				88060.1	89274.5
			Axillary	6180	7180	12160	14860	495700	508224	483176				154007	146417
			Mesenteric	26220	27300	21240	24180	1.18175e+06	1.23446e+06	1.12903e+06				374080	342131
			Colonic	5900	6720	7960	9280	732672	741206	724138				224608	219436
			Iliac	4040	4100	9600	10260	410222	420833	399610				127525	121094
			Inguinal	6720	9740	13000	19520	507949	516923	498975				156643	151205
			Tonsil-lingual	318	386	6900	12000	39126.8	46087	32166.7			Tonsil-lingual	13965.7	9747.47
		Spleen	Spleen Head	54340	47400	5900	32560	5.33297e+06	9.21017e+06	1.45577e+06			Spleen	2.79096e+06	441144
			Spleen Body	126200	110600	2620	17520	2.72404e+07	4.81679e+07	6.31279e+06				1.45963e+07	1.91297e+06
			Spleen Tail	49260	52800	7840	22680	4.3056e+06	6.28316e+06	2.32804e+06				1.90399e+06	705467
			Thymus	3200	664	845	845	2.28639e+06	3.78698e+06	785799			Thymus	1.14757e+06	238121
			Bone Marrow	497	483	1239	1295	387051	401130	372973			Bone Marrow	121555	113022
		Spinal Cord	Cervical DRG	46	48	10340	10900	4426.21	4448.74	4403.67			Spinal Cord	1348.1	1334.45
			Cervical Spinal Cord	106	110	12120	11420	9189.05	8745.87	9632.22				2650.27	2918.86
			Thoracic DRG	150	114	9480	8540	14585.9	15822.8	13348.9				4794.78	4045.14
			Thoracic Spical Cord	48	50	9960	9460	5052.34	4819.28	5285.41				1460.39	1601.64
			Lumbar DRG	122	120	13700	13600	8864.32	8905.11	8823.53				2698.52	2673.8
			Lumbar Spical Cord	224	220	7160	7200	30920.2	31284.9	30555.6				9480.28	9259.26
		Lung	Lung-R.Anterior	204	198	13260	13200	15192.3	15384.6	15000			Lung	4662	4545.45
			Lung-l.Anterior	306	274	15080	14360	19686.3	20291.8	19080.8				6149.02	5782.05
			LIVER		28960		925	3.13081e+07		3.13081e+07			LIVER		9.48731e+06
		Kidney	Right Kidney	318	292	14780	15360	20263	21515.6	19010.4			Kidney	6519.87	5760.73
			Left Kidney	264	284	12900	14240	20204.5	20465.1	19943.8				6201.55	6043.58
		Heart	Heart-L-Ventricle	1070	1150	11480	13860	88089.1	93205.6	82972.6			Heart	28244.1	25143.2
			Heart-R-Ventricle	1136	1194	12780	13960	87209.5	88888.9	85530.1				26936	25918.2
			Heart-L-Atrium	742	718	10480	10420	69853.7	70801.5	68906				21455	20880.6
			Heart-R-Atrium	2180	2260	13600	13520	163727	160294	167160				48574	50654.5
			Testes	188	210	12860	14380	14611.3	14619	14603.6			Testes	4429.99	4425.34
Fig 3A ( KM77)			Red
Supplemental Fig4 (KM77)			Green
KM77		Brain	Sample ID
			Frontal Lobe #1	388		13900	Frontal Lobe	16157.7	27913.7				Brain	8458.69
			Frontal Lobe #2	64		14540			4401.65					1333.83
			Basal Ganglia#1	170		14760	Basal Gangl	22170	11517.6					3490.19
			Basal Ganglia#2	514		15660			32822.5					9946.21
			Temporal Lobe #1	134		14340	Temporal Lobe	15212.3	9344.49					2831.66
			Temporal Lobe #2	242		11480			21080.1					6387.92
			Parietal Lobe #1	278		14500	Parietal Lobe	13712.8	19172.4					5809.82
			Parietal Lobe #2	120		14540			8253.09					2500.94
			Occipital lobe #1	172		12760	Occipital lobe	11451.2	13479.6					4084.73
			Occipital lobe #2	160		16980			9422.85					2855.41
			Thalamus#1	178	144	15800	13980	10783.1	11265.8	10300.4				3413.89	3121.34
			Hippocampus#1	176	148	14600	15120	10921.6	12054.8	9788.36				3652.97	2966.17
			Celebellum#1	48	42	15420	16980	2793.17	3112.84	2473.5				943.285	749.545
			Brainstem#1	506	176	15060	15940	22320.2	33598.9	11041.4				10181.5	3345.88
		Nerve	Sciatic n.#1	7540	318	12180	14860	320224	619048	21399.7			Nerve	187590	6484.77
			Vagus n.#1	864	520	5480	6980	116081	157664	74498.6				47777	22575.3
		Lymph Node	Deep Cervical	37420	38560	11860	11280	3.28679e+06	3.15514e+06	3.41844e+06			Lymph Node	956104	1.03589e+06
			Submandibular	5940	6920	12000	14440	487112	495000	479224				150000	145220
			Bronchial	10820	11380	13580	14220	798521	796760	800281				241442	242509
			Axillary	20580	24240	10400	11680	2.02709e+06	1.97885e+06	2.07534e+06				599650	628892
			Mesenteric	5740	5840	11960	12940	465623	479933	451314				145434	136762
			Colonic		1916	31980	33080	57920.2		57920.2					17551.6
			Iliac	13760	19940	10180	15440	1.32156e+06	1.35167e+06	1.29145e+06				409597	391349
			Inguinal		5540	11340	11880	466330		466330					141312
			Tonsil-lingual	502	504	16020	10820	38958.1	31335.8	46580.4			Tonsil-lingual	9495.71	14115.3
		Spleen	Spleen Head	76200	83000	5920	27980	7.91901e+06	1.28716e+07	2.9664e+06			Spleen	3.90049e+06	898910
			Spleen Body	100400	117800	4960	33460	1.18813e+07	2.02419e+07	3.52062e+06				6.13392e+06	1.06686e+06
			Spleen Tail	118400	113400	3060	25760	2.15475e+07	3.86928e+07	4.40217e+06				1.17251e+07	1.33399e+06
			Thymus	52	122	648		134259	80246.9	188272			Thymus	24317.2	57052
			Bone Marrow	198	193	1170	1176	166673	169231	164116			Bone Marrow	51282.1	49732
		Spinal Cord	Cervical DRG	446	340	15840	12880	27277	28156.6	26397.5			Spinal Cord	8532.29	7999.25
			Cervical Spinal Cord	160	114	6260	6140	22062.9	25559.1	18566.8				7745.18	5626.3
			Thoracic DRG	684	72	14100	1600	46755.3	48510.6	45000				14700.2	13636.4
			Thoracic Spical Cord	570	532	10620	8160	59434.2	53672.3	65196.1				16264.3	19756.4
			Lumbar DRG	226	216	13420	11300	17977.8	16840.5	19115				5103.19	5792.44
			Lumbar Spical Cord	368	184	13060	4960	32637.2	28177.6	37096.8				8538.68	11241.4
		Lung	Lung-R.Anterior	416	486	12280	13060	35544.5	33876.2	37212.9			Lung	10265.5	11276.6
			Lung-l.Anterior	338	408	13260	13220	28176.3	25490.2	30862.3				7724.3	9352.22
			Liver#1	114200		925		1.23459e+08	1.23459e+08				LIVER	3.7412e+07
		Kidney	Right Kidney	390	388	14940	15360	25682.4	26104.4	25260.4			Kidney	7910.43	7654.67
			Left Kidney	742	660	12720	12020	56620.9	58333.3	54908.5				17676.8	16638.9
		Heart	Heart-L-Ventricle	1820	1698	13520	12200	136898	134615	139180			Heart	40792.5	42175.9
			Heart-R-Ventricle	1276	1250	10180	10500	122196	125344	119048				37983	36075
			Heart-L-Atrium	1940	1800	9480	9780	194345	204641	184049				62012.5	55772.4
			Heart-R-Atrium	1124	1172	12080	11340	98198.7	93046.4	103351				28195.9	31318.5
			Testes	286		17600		16250	16250				Testes	4924.24
Fig 3A Right panel ( KV88)		Red						Copy number / million cells				Copy number / ugDNA
Supplemental Fig4 (KV88)		Green
			SaCas9			TERT			WELL1	Duplicate			WELL1	Duplicate		Frontal Lobe		Average
#	Sample ID	Well	WELL1	Duplicate		WELL1	Duplicate	AVERAGE								1609.29	1070.2	1339.75
Brain	Frontal Lobe #1	A02	16	5.8	A02	12920	13680	831.183	1238.39	423.977		Brain	375.27	128.478		Basal Ganglia		Average
	Frontal Lobe #2	B02	60	46	B02	30300	26800	1848.31	1980.2	1716.42			600.06	520.127		1839.37	1442.38	1640.88
	Basal Ganglia#1	C02	58	44	C02	30140	27560	1760.43	1924.35	1596.52			583.137	483.793		Temporal Lobe		Average
	Basal Ganglia#2	D02	24	16	D02	13680	12420	1521.32	1754.39	1288.24			531.632	390.377		1902.7	1654.08	1778.39
	Temporal Lobe #1	E02	84	66	E02	28300	26540	2727.51	2968.2	2486.81			899.454	753.58		Parietal Lobe		Average
	Temporal Lobe #2	F02	18	16	F02	21500	19480	829.282	837.209	821.355			253.7	248.896		1003.26	899.532	951.394
	Parietal Lobe #1	G02	12	8.6	G02	8680	8020	1227.4	1382.49	1072.32			418.936	324.945		Occipital lobe		Average
	Parietal Lobe #2	H02	8	10	H02	12820	13760	675.385	624.025	726.744			189.098	220.226		1425.06	1755.15	1590.1
	Occipital lobe #1	A03	20	20	A03	9880	10420	1971.84	2024.29	1919.39			613.422	581.632
	Occipital lobe #2	B03	22	42	B03	26640	26400	1208.37	825.826	1590.91			250.25	482.094
	Thalamus#1	C03	62	46	C03	32760	29680	1721.21	1892.55	1549.87			573.501	469.656
	Hippocampus#1	D03	30	48	D03	31880	23840	1477.23	941.029	2013.42			285.16	610.128
	Celebellum#1	E03	36	22	E03	36800	32100	831.81	978.261	685.358			296.443	207.684
	Brainstem#1	F03	40	20	F03	13860	12860	2220.61	2886	1555.21			874.546	471.276
Nerve	Sciatic n.#1	G03	174	208	G03	19040	20280	9697.53	9138.66	10256.4		Nerve	2769.29	3108
	Vagus n.#1	H03	140	170	H03	24080	22180	6739.26	5813.95	7664.56			1761.8	2322.59
Lymph Node	Deep Cervical	A04	866	740	A04	34720	27680	25838.3	24942.4	26734.1		Lymph Node	7558.3	8101.24
	Submandibular	B04	4580	4260	B04	27500	25360	167263	166545	167981			50468.3	50903.4
	Bronchial	C04	0	0	C04	36920	35980
	Axillary	D04	6500	5960	D04	30320	26100	221366	214380	228352			64963.6	69197.7
	Mesenteric	E04	2700	2380	E04	31860	25080	89821	84745.8	94896.3			25680.5	28756.5
	Colonic	F04	32340	13020	F04	154000	54000	225556	210000	241111			63636.4	73064
	Iliac	G04	1976	2240	G04	24840	23460	87515.4	79549.1	95481.7			24105.8	28933.8
	Inguinal	H04	6640	5060	H04	31000	25120	207813	214194	201433			64907.1	61040.3
	Tonsil-lingual	A05	136	162	A05	25600	27220	5632	5312.5	5951.51		Tonsil-lingual	1609.85	1803.49
	Tonsil-Palantine	B05	7020	4760	B05	62400	40400	115161	112500	117822			34090.9	35703.6
	Tonsil-Pharyngea	C05	444	536	C05	23740	24860	20131.7	18702.6	21560.7			5667.46	6533.56
Spleen	Spleen Head	D05	26420	23300	D05	34620	30540	763038	763143	762934		Spleen	231255	231192
	Spleen Body	E05	34400	29180	E05	31160	26560	1.10131e+06	1.10398e+06	1.09864e+06			334539	332923
	Spleen Tail	F05	40200	33480	F05	28720	24900	1.37215e+06	1.39972e+06	1.34458e+06			424158	407448
31	Thymus	G05	58	64	G05	36260	32860	1773.61	1599.56	1947.66		Thymus	484.715	590.199
32	Bone Marrow	H05	2118	2560	H05	22240	23180	102837	95233.8	110440		Bone Marrow	28858.7	33466.7
Gut	Duo-Prox	A06	44	40	A06	26940	27740	1537.61	1633.26	1441.96		Gut	494.927	436.958
	Duo-Mid	B06	52	34	B06	27240	27660	1569.08	1908.96	1229.21			578.472	372.488
	Duo-Distal	C06	28	30	C06	30040	27660	1008.34	932.091	1084.6			282.452	328.666
	Jejunum-Prox	D06	14	4.4	D06	28660	27060	325.544	488.486	162.602			148.026	49.2732
	Jejunum-Mid	E06	16	16.8	E06	30920	28820	550.196	517.464	582.929			156.807	176.645
	Jejunum-Distal	F06	20	22	F06	31080	31180	674.541	643.501	705.581			195	213.812
	Ileum	G06	62	72	G06	34780	29260	2121.67	1782.63	2460.7			540.192	745.666
	Cecum	H06	54	46	H06	22140	19660	2389.4	2439.02	2339.78			739.098	709.023
	Colon-Prox	A07	60	70	A07	27900	28620	2298.19	2150.54	2445.84			651.678	741.164
	Colon-Mid	B07	34	24	B07	26040	28200	1078.37	1305.68	851.064			395.662	257.898
	Colon-Distal	C07	54	96	C07	28480	28200	2650.16	1896.07	3404.26			574.566	1031.59
	Rectum	D07	158	216	D07	23640	25140	7637.74	6683.59	8591.89			2025.33	2603.6
Spinal Cord	Cervical DRG	E07	644	284	E07	20600	21720	22168.8	31262.1	13075.5		Spinal Cord	9473.37	3962.27
	Cervical Spinal Cord	F07	42	17.2	F07	9980	9440	3015.23	4208.42	1822.03			1275.28	552.131
	Thoracic DRG	G07	108	114	G07	19840	20500	5502.26	5443.55	5560.98			1649.56	1685.14
	Thoracic Spical Cord	H07	16.4	14.8	H07	4920	4920	3170.73	3333.33	3008.13			1010.1	911.555
	Lumbar DRG	A08	116	112	A08	25420	25740	4457.27	4563.34	4351.2			1382.83	1318.55
	Lumbar Spical Cord	B08	30	24	B08	7520	7840	3525.29	3989.36	3061.22			1208.9	927.644
Lung	Lung-R.Anterior	C08	572	644	C08	27700	26720	22375.8	20649.8	24101.8		Lung	6257.52	7303.57
	Lung-l.Anterior	D08	668	656	D08	30700	27340	22876.6	21759	23994.1			6593.62	7270.95
	Liver#1	E08	0	0	E08	0	25820	#DIV/0!
	Liver#2	F08	180000	182000	F08	25640	27120	6.8656e+06	7.02028e+06	6.71091e+06		Liver	2.12736e+06	2.03361e+06
	Liver#3	G08	200000	198000	G08	28780	31420	6.62549e+06	6.94927e+06	6.30172e+06			2.10584e+06	1.90961e+06
	Right Kidney	H08	524	552	H08	22560	25480	22445.5	23227	21664.1		Kidney	7038.47	6564.86
	Left Kidney	A09	544	676	A09	16540	24960	29986.6	32890	27083.3			9966.66	8207.07
Heart	Heart-L-Ventricle	B09	2620	3240	B09	26620	28400	106253	98422.2	114085		Heart	29824.9	34571.1
	Heart-R-Ventricle	C09	1282	1302	C09	19560	18220	68500.9	65541.9	71459.9			19861.2	21654.5
	Heart-L-Atrium	D09	3660	4560	D09	22800	22720	180615	160526	200704			48644.3	60819.5
	Heart-R-Atrium	E09	1920	2080	E09	24900	26320	78067.9	77108.4	79027.4			23366.2	23947.7
66	Aortic Arch	F09	4980	5680	F09	28680	30880	178789	173640	183938			52618.2	55738.7
67	Testes	G09	192	200	G09	25280	26960	7506.67	7594.94	7418.4		Testes	2301.5	2248
	Control (+)	H09	134800	128800	H09	22100	17980	6.63153e+06	6.09955e+06	7.16352e+06			1.84835e+06	2.17076e+06
[truncated: 17 more columns]

## Sheet: Fig3b and Supp Fig5
Well	ExptType	Experiment	Sample		TargetType	Target	Status	Concentration	Supermix	CopiesPer20uLWell	TotalConfMax		TotalConfMin	PoissonConfMax	PoissonConfMin	Positives	Negatives	Ch1+Ch2+	Ch1+Ch2-	Ch1-Ch2+	Ch1-Ch2-	Linkage	AcceptedDroplets	CNV	TotalCNVMax	TotalCNVMin	PoissonCNVMax	PoissonCNVMin	ReferenceCopies	UnknownCopies	Ratio	TotalRatioMax	TotalRatioMin	PoissonRatioMax	PoissonRatioMin	FractionalAbundance	TotalFractionalAbundanceMax	TotalFractionalAbundanceMin	PoissonFractionalAbundanceMax	PoissonFractionalAbundanceMin	ReferenceAssayNumber	TargetAssayNumber	Threshold	MeanAmplitudeofPositives	MeanAmplitudeofNegatives	MeanAmplitudeTotal	ExperimentComments	MergedWells	TotalConfMax68
A02	Absolute Quantification	Plate1	Frontal Lobe #1		SaCas9		Manual	0.18	ddPCR Supermix for Probes (no dUTP)	3.6				0.86	0.05	1	6509	0	1	0	6509	0	6510																		1	1	1420	8662.9	701.21	702.44
B02	Absolute Quantification	Plate1	Frontal Lobe #2		SaCas9		Manual	0.13	ddPCR Supermix for Probes (no dUTP)	2.6				0.63	0.04	1	8867	0	1	0	8867	0	8868																		1	1	1420	7434.5	716.59	717.35
C02	Absolute Quantification	Plate1	Basal Ganglia#1		SaCas9		Manual	0	ddPCR Supermix for Probes (no dUTP)	0				0.4	0	0	8718	0	0	0	8718	0	8718																		1	1	1420	0	721.73	721.73
D02	Absolute Quantification	Plate1	Basal Ganglia#2		SaCas9		Manual	0.14	ddPCR Supermix for Probes (no dUTP)	2.8				0.67	0.04	1	8379	0	1	0	8379	0	8380																		1	1	1420	8282.9	722.71	723.61
E02	Absolute Quantification	Plate1	Temporal Lobe #1		SaCas9		Manual	0	ddPCR Supermix for Probes (no dUTP)	0				0.38	0	0	9384	0	0	0	9384	0	9384																		1	1	1420	0	730.6	730.6
F02	Absolute Quantification	Plate1	Temporal Lobe #2		SaCas9		Manual	0.43	ddPCR Supermix for Probes (no dUTP)	8.6				1.15	0.23	3	8142	0	3	0	8142	0	8145																		1	1	1420	8389.3	730.83	733.65
G02	Absolute Quantification	Plate1	Parietal Lobe #1		SaCas9		Manual	0.9	ddPCR Supermix for Probes (no dUTP)	18				1.7	0.6	7	9601	0	7	0	9601	0	9608																		1	1	1420	8523.3	710.53	716.22
H02	Absolute Quantification	Plate1	Parietal Lobe #2		SaCas9		Manual	0.67	ddPCR Supermix for Probes (no dUTP)	13.4				1.31	0.45	7	12251	0	7	0	12251	0	12258																		1	1	1420	8268.5	690.79	695.12
A03	Absolute Quantification	Plate1	Occipital lobe #1		SaCas9		Manual	0.14	ddPCR Supermix for Probes (no dUTP)	2.8				0.65	0.04	1	8614	0	1	0	8614	0	8615																		1	1	1420	8231.2	700.55	701.42
B03	Absolute Quantification	Plate1	Occipital lobe #2		SaCas9		Manual	7.8	ddPCR Supermix for Probes (no dUTP)	156				10.1	6.7	51	7713	48	3	9	7704	7.3	7764																		1	1	1420	6768.8	712.9	752.68
C03	Absolute Quantification	Plate1	Thalamus#1		SaCas9		Manual	0.32	ddPCR Supermix for Probes (no dUTP)	6.4				1.03	0.14	2	7320	0	2	0	7320	0	7322																		1	1	1420	7906.4	719.17	721.13
D03	Absolute Quantification	Plate1	Hippocampus#1		SaCas9		Manual	0.16	ddPCR Supermix for Probes (no dUTP)	3.2				0.77	0.04	1	7301	0	1	0	7301	0	7302																		1	1	1420	8500.6	714.99	716.06
E03	Absolute Quantification	Plate1	Celebellum#1		SaCas9		Manual	0	ddPCR Supermix for Probes (no dUTP)	0				0.42	0	0	8339	0	0	0	8339	0	8339																		1	1	1420	0	732.01	732.01
F03	Absolute Quantification	Plate1	Brainstem#1		SaCas9		Manual	0.12	ddPCR Supermix for Probes (no dUTP)	2.4				0.57	0.03	1	9874	0	1	0	9874	0	9875																		1	1	1420	9599.1	709.48	710.38
G03	Absolute Quantification	Plate1	Sciatic n.#1		SaCas9		Manual	0.53	ddPCR Supermix for Probes (no dUTP)	10.6				1.03	0.35	7	15527	0	7	0	15527	0	15534																		1	1	1420	8398.8	683.69	687.17
H03	Absolute Quantification	Plate1	Vagus n.#1		SaCas9		Manual	48.4	ddPCR Supermix for Probes (no dUTP)	968				52.6	46.3	514	12239	513	1	1	12238	48.3	12753								1			1.12	0.88	50			53.1	46.9	1	1	1420	9072.4	700.66	1038.1
A04	Absolute Quantification	Plate1	Deep Cervical		SaCas9		Manual	6.2	ddPCR Supermix for Probes (no dUTP)	124				8.3	5.3	43	8091	0	43	0	8091	0	8134																		1	1	1420	7840.6	713.93	751.6
B04	Absolute Quantification	Plate1	Submandibular		SaCas9		Manual	0.39	ddPCR Supermix for Probes (no dUTP)	7.8				1.04	0.2	3	8993	0	3	0	8993	0	8996																		1	1	1420	8268.2	728.02	730.53
C04	Absolute Quantification	Plate1	Control +		SaCas9		Manual	228	ddPCR Supermix for Probes (no dUTP)	4560				242	222	1156	5396	0	1156	0	5396	0	6552																		1	1	1420	7402.3	729.17	1906.5
D04	Absolute Quantification	Plate1	Axillary		SaCas9		Manual	3	ddPCR Supermix for Probes (no dUTP)	60				4.6	2.4	21	8099	0	21	0	8099	0	8120																		1	1	1420	7395.1	748.45	765.64
E04	Absolute Quantification	Plate1	Mesenteric		SaCas9		Manual	0	ddPCR Supermix for Probes (no dUTP)	0				0.4	0	0	8901	0	0	0	8901	0	8901																		1	1	1420	0	727.06	727.06
F04	Absolute Quantification	Plate1	Colonic		SaCas9		Manual	0.1	ddPCR Supermix for Probes (no dUTP)	2				0.47	0.03	1	12039	0	1	0	12039	0	12040																		1	1	1420	2020.9	723.46	723.57
G04	Absolute Quantification	Plate1	Iliac		SaCas9		Manual	0.42	ddPCR Supermix for Probes (no dUTP)	8.4				0.92	0.26	5	13950	0	5	0	13950	0	13955																		1	1	1420	8329.4	727.2	729.93
H04	Absolute Quantification	Plate1	Inguinal		SaCas9		Manual	0.09	ddPCR Supermix for Probes (no dUTP)	1.8				0.43	0.02	1	13104	0	1	0	13104	0	13105																		1	1	1420	8909.8	707.37	707.99
A05	Absolute Quantification	Plate1	Tonsil-lingual		SaCas9		Manual	0.15	ddPCR Supermix for Probes (no dUTP)	3				0.72	0.04	1	7842	0	1	0	7842	0	7843																		1	1	1420	8003	643.8	644.73
B05	Absolute Quantification	Plate1	Tonsil-Palantine		SaCas9		Manual	2.7	ddPCR Supermix for Probes (no dUTP)	54				4.1	2.2	20	8551	20	0	16	8535	2.75	8571																		1	1	1420	7562.8	712.68	728.66
C05	Absolute Quantification	Plate1	Tonsil-Pharyngea		SaCas9		Manual	3.2	ddPCR Supermix for Probes (no dUTP)	64				4.8	2.6	22	7965	22	0	10	7955	3.25	7987																		1	1	1420	7330.1	737.86	756.01
D05	Absolute Quantification	Plate1	Spleen Head		SaCas9		Manual	2.4	ddPCR Supermix for Probes (no dUTP)	48				3.8	1.9	17	8168	15	2	14	8154	2.16	8185																		1	1	1420	6578.8	745.12	757.24
E05	Absolute Quantification	Plate1	Spleen Body		SaCas9		Manual	0.35	ddPCR Supermix for Probes (no dUTP)	7				0.93	0.18	3	10056	0	3	0	10056	0	10059																		1	1	1420	7228.1	736.74	738.67
F05	Absolute Quantification	Plate1	Spleen Tail		SaCas9		Manual	0.26	ddPCR Supermix for Probes (no dUTP)	5.2				0.83	0.11	2	9125	0	2	0	9125	0	9127																		1	1	1420	8578.3	728.31	730.03
G05	Absolute Quantification	Plate1	Thymus		SaCas9		Manual	0.06	ddPCR Supermix for Probes (no dUTP)	1.2				0.31	0.02	1	18187	0	1	0	18187	0	18188																		1	1	1420	8102.1	713.47	713.88
H05	Absolute Quantification	Plate1	Bone Marrow		SaCas9		Manual	0.15	ddPCR Supermix for Probes (no dUTP)	3				0.47	0.06	2	15879	0	2	0	15879	0	15881																		1	1	1420	8893.9	708.42	709.45
A06	Absolute Quantification	Plate1	Duo-Prox		SaCas9		Manual	0.14	ddPCR Supermix for Probes (no dUTP)	2.8				0.65	0.04	1	8683	0	1	0	8683	0	8684																		1	1	1420	7173.9	758.12	758.86
B06	Absolute Quantification	Plate1	Duo-Mid		SaCas9		Manual	0.29	ddPCR Supermix for Probes (no dUTP)	5.8				0.93	0.13	2	8123	0	2	0	8123	0	8125																		1	1	1420	4694	742.33	743.3
C06	Absolute Quantification	Plate1	Duo-Distal		SaCas9		Manual	0.15	ddPCR Supermix for Probes (no dUTP)	3				0.72	0.04	1	7837	0	1	0	7837	0	7838																		1	1	1420	6174.7	755.26	755.95
D06	Absolute Quantification	Plate1	Jejunum-Prox		SaCas9		Manual	0.13	ddPCR Supermix for Probes (no dUTP)	2.6				0.61	0.03	1	9283	0	1	0	9283	0	9284																		1	1	1420	8993.9	742	742.89
E06	Absolute Quantification	Plate1	Jejunum-Mid		SaCas9		Manual	0.6	ddPCR Supermix for Probes (no dUTP)	12				1.4	0.3	4	7895	0	4	0	7895	0	7899																		1	1	1420	6577.1	757.52	760.47
F06	Absolute Quantification	Plate1	Jejunum-Distal		SaCas9		Manual	0.1	ddPCR Supermix for Probes (no dUTP)	2				0.5	0.03	1	11319	0	1	0	11319	0	11320																		1	1	1420	8151.7	753.31	753.97
G06	Absolute Quantification	Plate1	Ileum		SaCas9		Manual	0.17	ddPCR Supermix for Probes (no dUTP)	3.4				0.53	0.07	2	14177	0	2	0	14177	0	14179																		1	1	1420	8023.8	731.56	732.59
H06	Absolute Quantification	Plate1	Cecum		SaCas9		Manual	0.26	ddPCR Supermix for Probes (no dUTP)	5.2				0.68	0.13	3	13815	0	3	0	13815	0	13818																		1	1	1420	8600	724.43	726.14
A07	Absolute Quantification	Plate1	Colon-Prox		SaCas9		Manual	0.14	ddPCR Supermix for Probes (no dUTP)	2.8				0.69	0.04	1	8149	0	1	0	8149	0	8150																		1	1	1420	6909.8	741.14	741.89
B07	Absolute Quantification	Plate1	Colon-Mid		SaCas9		Manual	0.8	ddPCR Supermix for Probes (no dUTP)	16				1.7	0.5	5	7680	0	5	0	7680	0	7685																		1	1	1420	7731.6	738.25	742.8
C07	Absolute Quantification	Plate1	Colon-Distal		SaCas9		Manual	0.29	ddPCR Supermix for Probes (no dUTP)	5.8				0.94	0.13	2	8029	0	2	0	8029	0	8031																		1	1	1420	6575	774.24	775.68
D07	Absolute Quantification	Plate1	Rectum		SaCas9		Manual	0.4	ddPCR Supermix for Probes (no dUTP)	8				1.06	0.21	3	8834	0	3	0	8834	0	8837																		1	1	1420	7688.3	750.23	752.58
E07	Absolute Quantification	Plate1	Cervical DRG		SaCas9		Manual	0.54	ddPCR Supermix for Probes (no dUTP)	10.8				1.28	0.31	4	8650	0	4	0	8650	0	8654																		1	1	1420	6627.8	764.06	766.77
F07	Absolute Quantification	Plate1	Cervical Spinal Cord		SaCas9		Manual	0.7	ddPCR Supermix for Probes (no dUTP)	14				1.5	0.5	6	9772	0	6	0	9772	0	9778																		1	1	1420	6414.9	770.63	774.09
G07	Absolute Quantification	Plate1	Thoracic DRG		SaCas9		Manual	1	ddPCR Supermix for Probes (no dUTP)	20				1.7	0.7	10	12089	0	10	0	12089	0	12099																		1	1	1420	8437.8	754.66	761.01
H07	Absolute Quantification	Plate1	Thoracic Spical Cord		SaCas9		Manual	1.2	ddPCR Supermix for Probes (no dUTP)	24				2.1	0.9	12	11479	12	0	7	11472	1.23	11491								0.63			1.09	0.17	39			56	21	1	1	1420	8721.2	699.9	708.28
A08	Absolute Quantification	Plate1	Lumbar DRG		SaCas9		Manual	2.1	ddPCR Supermix for Probes (no dUTP)	42				3.5	1.6	13	7114	0	13	0	7114	0	7127																		1	1	1420	7332.8	698.32	710.42
B08	Absolute Quantification	Plate1	Lumbar Spical Cord		SaCas9		Manual	0.43	ddPCR Supermix for Probes (no dUTP)	8.6				1.15	0.23	3	8119	0	3	0	8119	0	8122																		1	1	1420	7530.5	707.81	710.33
C08	Absolute Quantification	Plate1	Lung-R.Anterior		SaCas9		Manual	0	ddPCR Supermix for Probes (no dUTP)	0				0.43	0	0	8288	0	0	0	8288	0	8288																		1	1	1420	0	743.81	743.81
D08	Absolute Quantification	Plate1	Lung-l.Anterior		SaCas9		Manual	0.13	ddPCR Supermix for Probes (no dUTP)	2.6				0.6	0.03	1	9409	0	1	0	9409	0	9410																		1	1	1420	9908.1	740.7	741.67
E08	Absolute Quantification	Plate1	Liver#1		SaCas9		Manual	29.6	ddPCR Supermix for Probes (no dUTP)	592				33.4	27.7	236	9253	233	3	10	9243	29.2	9489																		1	1	1420	7556	749.95	919.22
F08	Absolute Quantification	Plate1	Liver#2		SaCas9		Manual	24.5	ddPCR Supermix for Probes (no dUTP)	490				27.9	22.7	200	9519	200	0	6	9513	24.5	9719																		1	1	1420	7804.8	776.49	921.12
G08	Absolute Quantification	Plate1	Liver#3		SaCas9		Manual	10.5	ddPCR Supermix for Probes (no dUTP)	210				12.5	9.5	105	11690	104	1	12	11678	10.4	11795								0.9			1.14	0.67	47			54	41	1	1	1420	7659.2	813.25	874.19
H08	Absolute Quantification	Plate1	Right Kidney		SaCas9		Manual	0.21	ddPCR Supermix for Probes (no dUTP)	4.2				0.68	0.09	2	11046	0	2	0	11046	0	11048																		1	1	1420	9007.2	768.56	770.05
A09	Absolute Quantification	Plate1	Left Kidney		SaCas9		Manual	0.14	ddPCR Supermix for Probes (no dUTP)	2.8				0.69	0.04	1	8161	0	1	0	8161	0	8162																		1	1	1420	5802	791.32	791.93
B09	Absolute Quantification	Plate1	Heart-L-Ventricle		SaCas9		Manual	48.8	ddPCR Supermix for Probes (no dUTP)	976				54.2	46.1	315	7437	0	315	0	7437	0	7752																		1	1	1420	7580.7	852.32	1125.7
C09	Absolute Quantification	Plate1	Heart-R-Ventricle		SaCas9		Manual	41.1	ddPCR Supermix for Probes (no dUTP)	822				45.8	38.7	289	8132	0	289	0	8132	0	8421																		1	1	1420	7530.2	762.98	995.23
D09	Absolute Quantification	Plate1	Heart-L-Atrium		SaCas9		Manual	191	ddPCR Supermix for Probes (no dUTP)	3820				200	186	1497	8505	1486	11	2	8503	189	10002								1.01			1.08	0.93	50.2			52	48.4	1	1	1420	8544.2	841.38	1994.3
E09	Absolute Quantification	Plate1	Heart-R-Atrium		SaCas9		Manual	48.4	ddPCR Supermix for Probes (no dUTP)	968				53.5	45.8	346	8240	345	1	3	8237	48.2	8586																		1	1	1420	9107.2	782.94	1118.4
F09	Absolute Quantification	Plate1	Aortic Arch		SaCas9		Manual	2.2	ddPCR Supermix for Probes (no dUTP)	44				3.4	1.7	17	9050	17	0	16	9034	2.21	9067																		1	1	1420	8192.2	791.24	805.12
G09	Absolute Quantification	Plate1	Testes		SaCas9		Manual	129.7	ddPCR Supermix for Probes (no dUTP)	2594				136.2	126.3	1522	13063	1518	4	4	13059	129	14585								1			1.07	0.93	50			51.8	48.2	1	1	1420	8933.6	761.24	1614.1
Well	ExptType	Experiment	Sample		TargetType	Target	Status	Concentration	Supermix	CopiesPer20uLWell	TotalConfMax		TotalConfMin	PoissonConfMax	PoissonConfMin	Positives	Negatives	Ch1+Ch2+	Ch1+Ch2-	Ch1-Ch2+	Ch1-Ch2-	Linkage	AcceptedDroplets	CNV	TotalCNVMax	TotalCNVMin	PoissonCNVMax	PoissonCNVMin	ReferenceCopies	UnknownCopies	Ratio	TotalRatioMax	TotalRatioMin	PoissonRatioMax	PoissonRatioMin	FractionalAbundance	TotalFractionalAbundanceMax	TotalFractionalAbundanceMin	PoissonFractionalAbundanceMax	PoissonFractionalAbundanceMin	ReferenceAssayNumber	TargetAssayNumber	Threshold	MeanAmplitudeofPositives	MeanAmplitudeofNegatives	MeanAmplitudeTotal	ExperimentComments	MergedWells	TotalConfMax68
A02	Absolute Quantification	Duplicate Plate2	Frontal Lobe #1		SaCas9		Manual	1.3	ddPCR Supermix for Probes (no dUTP)	26				2.3	0.9	9	8447						8456																		1	1	1786	6719	727.82	734.2
B02	Absolute Quantification	Duplicate Plate2	Frontal Lobe #2		SaCas9		Manual	0	ddPCR Supermix for Probes (no dUTP)	0				0.43	0	0	8282						8282																		1	1	1786	0	744.68	744.68
C02	Absolute Quantification	Duplicate Plate2	Basal Ganglia#1		SaCas9		Manual	0.22	ddPCR Supermix for Probes (no dUTP)	4.4				0.71	0.1	2	10628						10630																		1	1	1786	6398.5	746.92	747.99
D02	Absolute Quantification	Duplicate Plate2	Basal Ganglia#2		SaCas9		Manual	0.12	ddPCR Supermix for Probes (no dUTP)	2.4				0.59	0.03	1	9568						9569																		1	1	1786	8851.4	741.77	742.62
E02	Absolute Quantification	Duplicate Plate2	Temporal Lobe #1		SaCas9		Manual	0.39	ddPCR Supermix for Probes (no dUTP)	7.8				1.04	0.2	3	9023						9026																		1	1	1786	7658.3	753.58	755.88
F02	Absolute Quantification	Duplicate Plate2	Temporal Lobe #2		SaCas9		Manual	0.7	ddPCR Supermix for Probes (no dUTP)	14				1.5	0.5	6	9879						9885																		1	1	1786	7615.6	751.47	755.64
G02	Absolute Quantification	Duplicate Plate2	Parietal Lobe #1		SaCas9		Manual	0.38	ddPCR Supermix for Probes (no dUTP)	7.6				1.02	0.2	3	9215						9218																		1	1	1786	7929.7	745.67	748.01
H02	Absolute Quantification	Duplicate Plate2	Parietal Lobe #2		SaCas9		Manual	0.31	ddPCR Supermix for Probes (no dUTP)	6.2				0.83	0.16	3	11233						11236																		1	1	1786	7592.1	731.16	732.99
A03	Absolute Quantification	Duplicate Plate2	Occipital lobe #1		SaCas9		Manual	0.14	ddPCR Supermix for Probes (no dUTP)	2.8				0.66	0.04	1	8523						8524																		1	1	1786	6882.7	736.13	736.85
B03	Absolute Quantification	Duplicate Plate2	Occipital lobe #2		SaCas9		Manual	6	ddPCR Supermix for Probes (no dUTP)	120				8.3	5	33	6437						6470																		1	1	1786	7134.9	727.65	760.33
C03	Absolute Quantification	Duplicate Plate2	Thalamus#1		SaCas9		Manual	0.24	ddPCR Supermix for Probes (no dUTP)	4.8				0.78	0.11	2	9608						9610																		1	1	1786	7016.7	736.19	737.49
D03	Absolute Quantification	Duplicate Plate2	Hippocampus#1		SaCas9		Manual	0	ddPCR Supermix for Probes (no dUTP)	0				0.36	0	0	9743						9743																		1	1	1786	0	744.14	744.14
E03	Absolute Quantification	Duplicate Plate2	Celebellum#1		SaCas9		Manual	0	ddPCR Supermix for Probes (no dUTP)	0				0.36	0	0	9699						9699																		1	1	1786	0	752.18	752.18
F03	Absolute Quantification	Duplicate Plate2	Brainstem#1		SaCas9		Manual	0.25	ddPCR Supermix for Probes (no dUTP)	5				0.79	0.11	2	9518						9520																		1	1	1786	8879.5	740.9	742.61
G03	Absolute Quantification	Duplicate Plate2	Sciatic n.#1		SaCas9		Manual	0.69	ddPCR Supermix for Probes (no dUTP)	13.8				1.35	0.46	7	11858						11865																		1	1	1786	7432.6	721.68	725.64
H03	Absolute Quantification	Duplicate Plate2	Vagus n.#1		SaCas9		Manual	47.2	ddPCR Supermix for Probes (no dUTP)	944				51.6	44.9	435	10637						11072																		1	1	1786	8145.3	734.27	1025.4
A04	Absolute Quantification	Duplicate Plate2	Deep Cervical		SaCas9		Manual	6.1	ddPCR Supermix for Probes (no dUTP)	122				8.1	5.2	44	8455						8499																		1	1	1786	7124	706.91	740.13
B04	Absolute Quantification	Duplicate Plate2	Submandibular		SaCas9		Manual	0.24	ddPCR Supermix for Probes (no dUTP)	4.8				0.76	0.1	2	9880						9882																		1	1	1786	6634.2	740.52	741.71
C04	Absolute Quantification	Duplicate Plate2	Control +		SaCas9		Manual	2.1	ddPCR Supermix for Probes (no dUTP)	42				3.3	1.6	15	8441						8456																		1	1	1786	6186.7	727.56	737.24
D04	Absolute Quantification	Duplicate Plate2	Axillary		SaCas9		Manual	2.4	ddPCR Supermix for Probes (no dUTP)	48				3.8	1.9	17	8183						8200																		1	1	1786	6593.1	752.49	764.59
E04	Absolute Quantification	Duplicate Plate2	Mesenteric		SaCas9		Manual	0.47	ddPCR Supermix for Probes (no dUTP)	9.4				1.1	0.27	4	10118						10122																		1	1	1786	7331.6	743.74	746.34
F04	Absolute Quantification	Duplicate Plate2	Colonic		SaCas9		Manual	0.22	ddPCR Supermix for Probes (no dUTP)	4.4				0.72	0.1	2	10476						10478																		1	1	1786	7410.8	741.95	743.22
G04	Absolute Quantification	Duplicate Plate2	Iliac		SaCas9		Manual	0.23	ddPCR Supermix for Probes (no dUTP)	4.6				0.75	0.1	2	10113						10115																		1	1	1786	7218.8	745.37	746.65
H04	Absolute Quantification	Duplicate Plate2	Inguinal		SaCas9		Manual	0	ddPCR Supermix for Probes (no dUTP)	0				0.33	0	0	10558						10558																		1	1	1786	0	729.77	729.77
A05	Absolute Quantification	Duplicate Plate2	Tonsil-lingual		SaCas9		Manual	0	ddPCR Supermix for Probes (no dUTP)	0				0.37	0	0	9543						9543																		1	1	1786	0	735.04	735.04
B05	Absolute Quantification	Duplicate Plate2	Tonsil-Palantine		SaCas9		Manual	2.1	ddPCR Supermix for Probes (no dUTP)	42				3.3	1.7	18	9872						9890																		1	1	1786	7564.2	746.89	759.3
C05	Absolute Quantification	Duplicate Plate2	Tonsil-Pharyngea		SaCas9		Manual	2.7	ddPCR Supermix for Probes (no dUTP)	54				4.2	2.1	17	7431						7448																		1	1	1786	7456.6	759.7	774.98
D05	Absolute Quantification	Duplicate Plate2	Spleen Head		SaCas9		Manual	2.7	ddPCR Supermix for Probes (no dUTP)	54				4	2.2	23	9974						9997																		1	1	1786	5805.3	739.31	750.96
E05	Absolute Quantification	Duplicate Plate2	Spleen Body		SaCas9		Manual	0.33	ddPCR Supermix for Probes (no dUTP)	6.6				0.88	0.17	3	10690						10693																		1	1	1786	7044.7	738.89	740.66
F05	Absolute Quantification	Duplicate Plate2	Spleen Tail		SaCas9		Manual	0.4	ddPCR Supermix for Probes (no dUTP)	8				0.94	0.23	4	11848						11852																		1	1	1786	7582.3	743.99	746.3
G05	Absolute Quantification	Duplicate Plate2	Thymus		SaCas9		Manual	0.23	ddPCR Supermix for Probes (no dUTP)	4.6				0.73	0.1	2	10379						10381																		1	1	1786	7204.9	722.41	723.66
H05	Absolute Quantification	Duplicate Plate2	Bone Marrow		SaCas9		Manual	0.19	ddPCR Supermix for Probes (no dUTP)	3.8				0.62	0.08	2	12168						12170																		1	1	1786	6870.3	733.22	734.23
A06	Absolute Quantification	Duplicate Plate2	Duo-Prox		SaCas9		Manual	0.14	ddPCR Supermix for Probes (no dUTP)	2.8				0.68	0.04	1	8265						8266																		1	1	1786	6574.9	748.84	749.55
B06	Absolute Quantification	Duplicate Plate2	Duo-Mid		SaCas9		Manual	0.15	ddPCR Supermix for Probes (no dUTP)	3				0.71	0.04	1	7936						7937																		1	1	1786	5684.7	722.23	722.85
C06	Absolute Quantification	Duplicate Plate2	Duo-Distal		SaCas9		Manual	0.13	ddPCR Supermix for Probes (no dUTP)	2.6				0.61	0.03	1	9180						9181																		1	1	1786	7847.6	735.9	736.67
D06	Absolute Quantification	Duplicate Plate2	Jejunum-Prox		SaCas9		Manual	0	ddPCR Supermix for Probes (no dUTP)	0				0.32	0	0	11128						11128																		1	1	1786	0	735.76	735.76
E06	Absolute Quantification	Duplicate Plate2	Jejunum-Mid		SaCas9		Manual	0.19	ddPCR Supermix for Probes (no dUTP)	3.8				0.6	0.08	2	12472						12474																		1	1	1786	7246.5	754.26	755.3
F06	Absolute Quantification	Duplicate Plate2	Jejunum-Distal		SaCas9		Manual	0.2	ddPCR Supermix for Probes (no dUTP)	4				0.64	0.09	2	11701						11703																		1	1	1786	4711.5	744.98	745.66
G06	Absolute Quantification	Duplicate Plate2	Ileum		SaCas9		Manual	0.56	ddPCR Supermix for Probes (no dUTP)	11.2				1.15	0.36	6	12569						12575																		1	1	1786	7683.3	734.25	737.57
H06	Absolute Quantification	Duplicate Plate2	Cecum		SaCas9		Manual	0.44	ddPCR Supermix for Probes (no dUTP)	8.8				0.96	0.27	5	13247						13252																		1	1	1786	7539.6	733.8	736.37
A07	Absolute Quantification	Duplicate Plate2	Colon-Prox		SaCas9		Manual	0.15	ddPCR Supermix for Probes (no dUTP)	3				0.72	0.04	1	7831						7832																		1	1	1786	7548.1	741.57	742.44
B07	Absolute Quantification	Duplicate Plate2	Colon-Mid		SaCas9		Manual	0.5	ddPCR Supermix for Probes (no dUTP)	10				1.18	0.29	4	9438						9442																		1	1	1786	6451	757.81	760.22
C07	Absolute Quantification	Duplicate Plate2	Colon-Distal		SaCas9		Manual	0.5	ddPCR Supermix for Probes (no dUTP)	10				1.2	0.2	3	7491						7494																		1	1	1786	5210.3	723.32	725.11
D07	Absolute Quantification	Duplicate Plate2	Rectum		SaCas9		Manual	0.4	ddPCR Supermix for Probes (no dUTP)	8				0.95	0.23	4	11627						11631																		1	1	1786	7507.7	711.28	713.61
E07	Absolute Quantification	Duplicate Plate2	Cervical DRG		SaCas9		Manual	0.42	ddPCR Supermix for Probes (no dUTP)	8.4				1	0.24	4	11111						11115																		1	1	1786	7074.9	737.9	740.18
F07	Absolute Quantification	Duplicate Plate2	Cervical Spinal Cord		SaCas9		Manual	0.31	ddPCR Supermix for Probes (no dUTP)	6.2				0.72	0.18	4	15373						15377																		1	1	1786	8986.2	742.99	745.13
G07	Absolute Quantification	Duplicate Plate2	Thoracic DRG		SaCas9		Manual	0.68	ddPCR Supermix for Probes (no dUTP)	13.6				1.19	0.48	10	17411						17421																		1	1	1786	8460.8	752.66	757.08
H07	Absolute Quantification	Duplicate Plate2	Thoracic Spical Cord		SaCas9		Manual	1.5	ddPCR Supermix for Probes (no dUTP)	30				2.3	1.2	21	16004						16025																		1	1	1786	7897.9	719.15	728.56
A08	Absolute Quantification	Duplicate Plate2	Lumbar DRG		SaCas9		Manual	4	ddPCR Supermix for Probes (no dUTP)	80				5.8	3.3	25	7330						7355																		1	1	1786	7122.6	724.13	745.88
B08	Absolute Quantification	Duplicate Plate2	Lumbar Spical Cord		SaCas9		Manual	0	ddPCR Supermix for Probes (no dUTP)	0				0.41	0	0	8646						8646																		1	1	1786	0	714.05	714.05
C08	Absolute Quantification	Duplicate Plate2	Lung-R.Anterior		SaCas9		Manual	0.15	ddPCR Supermix for Probes (no dUTP)	3				0.7	0.04	1	8042						8043																		1	1	1786	2821.4	729.39	729.65
D08	Absolute Quantification	Duplicate Plate2	Lung-l.Anterior		SaCas9		Manual	0.38	ddPCR Supermix for Probes (no dUTP)	7.6				1.01	0.2	3	9227						9230																		1	1	1786	8002.4	723.99	726.36
E08	Absolute Quantification	Duplicate Plate2	Liver#1		SaCas9		Manual	24.6	ddPCR Supermix for Probes (no dUTP)	492				28.1	22.9	198	9353						9551																		1	1	1786	7360	748.21	885.27
F08	Absolute Quantification	Duplicate Plate2	Liver#2		SaCas9		Manual	20.5	ddPCR Supermix for Probes (no dUTP)	410				23.2	19.1	212	12068						12280																		1	1	1786	7526.4	745.88	862.94
G08	Absolute Quantification	Duplicate Plate2	Liver#3		SaCas9		Manual	10	ddPCR Supermix for Probes (no dUTP)	200				11.9	9.1	115	13415						13530																		1	1	1786	7329.1	707.63	763.91
H08	Absolute Quantification	Duplicate Plate2	Right Kidney		SaCas9		Manual	0.08	ddPCR Supermix for Probes (no dUTP)	1.6				0.39	0.02	1	14253						14254																		1	1	1786	3968.6	698.54	698.77
A09	Absolute Quantification	Duplicate Plate2	Left Kidney		SaCas9		Manual	0	ddPCR Supermix for Probes (no dUTP)	0				0.51	0	0	6861						6861																		1	1	1786	0	711.2	711.2
B09	Absolute Quantification	Duplicate Plate2	Heart-L-Ventricle		SaCas9		Manual	41.6	ddPCR Supermix for Probes (no dUTP)	832				46.4	39.1	290	8060						8350																		1	1	1786	6241.4	645.96	840.29
C09	Absolute Quantification	Duplicate Plate2	Heart-R-Ventricle		SaCas9		Manual	36.5	ddPCR Supermix for Probes (no dUTP)	730				40.9	34.3	271	8589						8860																		1	1	1786	6033.8	642.41	807.31
D09	Absolute Quantification	Duplicate Plate2	Heart-L-Atrium		SaCas9		Manual	173	ddPCR Supermix for Probes (no dUTP)	3460				183	168	1118	7070						8188																		1	1	1786	6784.9	678.22	1512
E09	Absolute Quantification	Duplicate Plate2	Heart-R-Atrium		SaCas9		Manual	44.4	ddPCR Supermix for Probes (no dUTP)	888				49.1	42.1	354	9196						9550																		1	1	1786	8501.2	750.91	1038.2
F09	Absolute Quantification	Duplicate Plate2	Aortic Arch		SaCas9		Manual	1.4	ddPCR Supermix for Probes (no dUTP)	28				2.2	1.1	17	14446						14463																		1	1	1786	5890.5	522.63	528.94
G09	Absolute Quantification	Duplicate Plate2	Testes		SaCas9		Manual	113.9	ddPCR Supermix for Probes (no dUTP)	2278				120.5	110.6	1154	11349						12503																		1	1	1786	8263.8	726.54	1422.2
A02	Absolute Quantification	Plate1	Frontal Lobe #1		b-actin		Manual	867	ddPCR Supermix for Probes (no dUTP)	17340				900	834	2758	2533	0	0	2758	2533	0	5291																		1	1	1699	5010.4	568.65	2884
B02	Absolute Quantification	Plate1	Frontal Lobe #2		b-actin		Manual	957	ddPCR Supermix for Probes (no dUTP)	19140				992	923	3100	2468	0	0	3100	2468	0	5568																		1	1	1699	4905.6	572.47	2984.9
C02	Absolute Quantification	Plate1	Basal Ganglia#1		b-actin		Manual	999	ddPCR Supermix for Probes (no dUTP)	19980				1030	970	4575	3418	0	0	4575	3418	0	7993																		1	1	1699	5015.5	575.32	3116.8
D02	Absolute Quantification	Plate1	Basal Ganglia#2		b-actin		Manual	989	ddPCR Supermix for Probes (no dUTP)	19780				1023	955	3482	2643	0	0	3482	2643	0	6125																		1	1	1699	5136.8	592.23	3175.8
E02	Absolute Quantification	Plate1	Temporal Lobe #1		b-actin		Manual	756	ddPCR Supermix for Probes (no dUTP)	15120				784	729	2951	3272	0	0	2951	3272	0	6223																		1	1	1699	5226	581.07	2783.7
F02	Absolute Quantification	Plate1	Temporal Lobe #2		b-actin		Manual	1168	ddPCR Supermix for Probes (no dUTP)	23360				1201	1136	5445	3204	0	0	5445	3204	0	8649																		1	1	1699	5389.8	582.3	3608.9
G02	Absolute Quantification	Plate1	Parietal Lobe #1		b-actin		Manual	510	ddPCR Supermix for Probes (no dUTP)	10200				532	489	2138	3939	0	0	2138	3939	0	6077																		1	1	1699	5170.6	562.48	2183.7
H02	Absolute Quantification	Plate1	Parietal Lobe #2		b-actin		Manual	176	ddPCR Supermix for Probes (no dUTP)	3520				187	166	1006	6218	0	0	1006	6218	0	7224																		1	1	1699	5372.8	567.41	1236.6
A03	Absolute Quantification	Plate1	Occipital lobe #1		b-actin		Manual	549	ddPCR Supermix for Probes (no dUTP)	10980				574	524	1880	3164	0	0	1880	3164	0	5044																		1	1	1699	5177.3	577.89	2292.2
B03	Absolute Quantification	Plate1	Occipital lobe #2		b-actin		Manual	530	ddPCR Supermix for Probes (no dUTP)	10600				552	508	2177	3827	0	0	2177	3827	0	6004																		1	1	1699	5042.9	588.19	2203.4
C03	Absolute Quantification	Plate1	Thalamus#1		b-actin		Manual	1047	ddPCR Supermix for Probes (no dUTP)	20940				1081	1014	3920	2732	0	0	3920	2732	0	6652																		1	1	1699	5313.8	604.38	3379.6
D03	Absolute Quantification	Plate1	Hippocampus#1		b-actin		Manual	1454	ddPCR Supermix for Probes (no dUTP)	29080				1497	1413	5228	2141	0	0	5228	2141	0	7369																		1	1	1699	5323.3	603.1	3951.9
E03	Absolute Quantification	Plate1	Celebellum#1		b-actin		Manual	1880	ddPCR Supermix for Probes (no dUTP)	37600				1940	1830	6062	1534	0	0	6062	1534	0	7596																		1	1	1699	5411.8	598.37	4439.7
F03	Absolute Quantification	Plate1	Brainstem#1		b-actin		Manual	149	ddPCR Supermix for Probes (no dUTP)	2980				159	140	997	7362	0	0	997	7362	0	8359																		1	1	1699	5501.2	608.95	1192.5
G03	Absolute Quantification	Plate1	Sciatic n.#1		b-actin		Manual	252	ddPCR Supermix for Probes (no dUTP)	5040				264	239	1502	6297	0	0	1502	6297	0	7799																		1	1	1699	5362.6	549.67	1476.6
H03	Absolute Quantification	Plate1	Vagus n.#1		b-actin		Manual	1150	ddPCR Supermix for Probes (no dUTP)	23000				1179	1121	6395	3859	0	0	6395	3859	0	10254																		1	1	1699	5382	560.65	3567.5
A04	Absolute Quantification	Plate1	Deep Cervical		b-actin		Manual	5790	ddPCR Supermix for Probes (no dUTP)	115800				6290	5360	3417	25	0	0	3417	25	0	3442																		1	1	1699	3488.8	992.22	3470.7
B04	Absolute Quantification	Plate1	Submandibular		b-actin		Manual	1358	ddPCR Supermix for Probes (no dUTP)	27160				1397	1321	5545	2552	0	0	5545	2552	0	8097																		1	1	1699	5211.9	592.24	3755.9
C04	Absolute Quantification	Plate1	Control +		b-actin		Manual	0.2	ddPCR Supermix for Probes (no dUTP)	4				0.94	0.01	1	5982	0	0	1	5982	0	5983																		1	1	1699	4677.5	620.68	621.36
D04	Absolute Quantification	Plate1	Axillary		b-actin		Manual	1716	ddPCR Supermix for Probes (no dUTP)	34320				1764	1671	6276	1901	0	0	6276	1901	0	8177																		1	1	1699	5418.1	609.66	4300.2
E04	Absolute Quantification	Plate1	Mesenteric		b-actin		Manual	1695	ddPCR Supermix for Probes (no dUTP)	33900				1739	1653	7009	2174	0	0	7009	2174	0	9183																		1	1	1699	5454.8	592.19	4303.6
F04	Absolute Quantification	Plate1	Colonic		b-actin		Manual	2049	ddPCR Supermix for Probes (no dUTP)	40980				2098	2003	9160	1946	0	0	9160	1946	0	11106																		1	1	1699	5559.3	579.44	4686.7
G04	Absolute Quantification	Plate1	Iliac		b-actin		Manual	2290	ddPCR Supermix for Probes (no dUTP)	45800				2340	2240	10124	1689	0	0	10124	1689	0	11813																		1	1	1699	5559.1	569.57	4845.7
H04	Absolute Quantification	Plate1	Inguinal		b-actin		Manual	1910	ddPCR Supermix for Probes (no dUTP)	38200				1960	1860	6596	1627	0	0	6596	1627	0	8223																		1	1	1699	5174.6	564.07	4262.4
A05	Absolute Quantification	Plate1	Tonsil-lingual		b-actin		Manual	286	ddPCR Supermix for Probes (no dUTP)	5720				305	267	896	3257	0	0	896	3257	0	4153																		1	1	1699	5017.6	581.88	1538.9
B05	Absolute Quantification	Plate1	Tonsil-Palantine		b-actin		Manual	2580	ddPCR Supermix for Probes (no dUTP)	51600				2660	2510	6836	859	0	0	6836	859	0	7695																		1	1	1699	5370.6	597.97	4837.8
C05	Absolute Quantification	Plate1	Tonsil-Pharyngea		b-actin		Manual	2340	ddPCR Supermix for Probes (no dUTP)	46800				2400	2280	7499	1193	0	0	7499	1193	0	8692																		1	1	1699	5317.5	602.05	4670.3
D05	Absolute Quantification	Plate1	Spleen Head		b-actin		Manual	795	ddPCR Supermix for Probes (no dUTP)	15900				822	768	3431	3555	0	0	3431	3555	0	6986																		1	1	1699	5318.1	598.48	2916.4
E05	Absolute Quantification	Plate1	Spleen Body		b-actin		Manual	1675	ddPCR Supermix for Probes (no dUTP)	33500				1721	1631	6398	2029	0	0	6398	2029	0	8427																		1	1	1699	5400.4	597.95	4244.1
F05	Absolute Quantification	Plate1	Spleen Tail		b-actin		Manual	1484	ddPCR Supermix for Probes (no dUTP)	29680				1525	1445	6007	2373	0	0	6007	2373	0	8380																		1	1	1699	5432	604.26	4064.9
G05	Absolute Quantification	Plate1	Thymus		b-actin		Manual	699	ddPCR Supermix for Probes (no dUTP)	13980				719	678	4609	5683	0	0	4609	5683	0	10292																		1	1	1699	5563.9	568.9	2805.8
H05	Absolute Quantification	Plate1	Bone Marrow		b-actin		Manual	31.9	ddPCR Supermix for Probes (no dUTP)	638				36.4	27.4	196	7134	0	0	196	7134	0	7330																		1	1	1699	5437.5	546.03	676.82
A06	Absolute Quantification	Plate1	Duo-Prox		b-actin		Manual	659	ddPCR Supermix for Probes (no dUTP)	13180				686	633	2476	3296	0	0	2476	3296	0	5772																		1	1	1699	5130.7	579.72	2531.9
B06	Absolute Quantification	Plate1	Duo-Mid		b-actin		Manual	316	ddPCR Supermix for Probes (no dUTP)	6320				331	300	1583	5143	0	0	1583	5143	0	6726																		1	1	1699	5224.5	613.26	1698.5
C06	Absolute Quantification	Plate1	Duo-Distal		b-actin		Manual	384	ddPCR Supermix for Probes (no dUTP)	7680				402	366	1709	4427	0	0	1709	4427	0	6136																		1	1	1699	5097.4	578.66	1837.2
D06	Absolute Quantification	Plate1	Jejunum-Prox		b-actin		Manual	673	ddPCR Supermix for Probes (no dUTP)	13460				697	651	3397	4397	0	0	3397	4397	0	7794																		1	1	1699	5248.9	590.23	2620.7
E06	Absolute Quantification	Plate1	Jejunum-Mid		b-actin		Manual	256	ddPCR Supermix for Probes (no dUTP)	5120				269	243	1459	6001	0	0	1459	6001	0	7460																		1	1	1699	5360	578.64	1513.8
F06	Absolute Quantification	Plate1	Jejunum-Distal		b-actin		Manual	276	ddPCR Supermix for Probes (no dUTP)	5520				288	264	2052	7775	0	0	2052	7775	0	9827																		1	1	1699	5395	560.84	1570.3
G06	Absolute Quantification	Plate1	Ileum		b-actin		Manual	542	ddPCR Supermix for Probes (no dUTP)	10840				558	525	4231	7236	0	0	4231	7236	0	11467																		1	1	1699	5408.3	552.84	2344.4
H06	Absolute Quantification	Plate1	Cecum		b-actin		Manual	202	ddPCR Supermix for Probes (no dUTP)	4040				211	192	1607	8600	0	0	1607	8600	0	10207																		1	1	1699	5496.1	555.71	1333.5
B07	Absolute Quantification	Plate1	Colon-Prox		b-actin		Manual	6620	ddPCR Supermix for Probes (no dUTP)	132400				7070	6220	8321	30	0	0	8321	30	0	8351																		1	1	1699	5724.4	1081.1	5707.7
C07	Absolute Quantification	Plate1	Colon-Mid		b-actin		Manual	0	ddPCR Supermix for Probes (no dUTP)	0				0.61	0	0	5792	0	0	0	5792	0	5792																		1	1	1699	0	624.98	624.98
D07	Absolute Quantification	Plate1	Colon-Distal		b-actin		Manual	689	ddPCR Supermix for Probes (no dUTP)	13780				714	665	3100	3892	0	0	3100	3892	0	6992																		1	1	1699	5097.5	573.14	2579.1
E07	Absolute Quantification	Plate1	Rectum		b-actin		Manual	634	ddPCR Supermix for Probes (no dUTP)	12680				657	613	3237	4529	0	0	3237	4529	0	7766																		1	1	1699	5354.7	577.98	2569
F07	Absolute Quantification	Plate1	Cervical DRG		b-actin		Manual	549	ddPCR Supermix for Probes (no dUTP)	10980				569	528	2755	4637	0	0	2755	4637	0	7392																		1	1	1699	5242.4	568.19	2310.3
G07	Absolute Quantification	Plate1	Cervical Spinal Cord		b-actin		Manual	2800	ddPCR Supermix for Probes (no dUTP)	56000				2880	2730	8011	815	0	0	8011	815	0	8826																		1	1	1699	5367.4	571.88	4924.6
H07	Absolute Quantification	Plate1	Thoracic DRG		b-actin		Manual	1529	ddPCR Supermix for Probes (no dUTP)	30580				1568	1491	7097	2660	0	0	7097	2660	0	9757																		1	1	1699	5432.7	556.22	4103.3
A08	Absolute Quantification	Plate1	Thoracic Spical Cord		b-actin		CHECK	No Call	ddPCR Supermix for Probes (no dUTP)							499	11	0	0	499	11	0	510																		1	1	1699	3544	820	3485.2
B08	Absolute Quantification	Plate1	Lumbar DRG		b-actin		Manual	615	ddPCR Supermix for Probes (no dUTP)	12300				640	590	2401	3497	0	0	2401	3497	0	5898																		1	1	1699	5242.4	588.46	2483
C08	Absolute Quantification	Plate1	Lumbar Spical Cord		b-actin		Manual	820	ddPCR Supermix for Probes (no dUTP)	16400				890	760	654	649	0	0	654	649	0	1303																		1	1	1699	5066.5	1022	3052
D08	Absolute Quantification	Plate1	Lung-R.Anterior		b-actin		Manual	284	ddPCR Supermix for Probes (no dUTP)	5680				300	268	1209	4435	0	0	1209	4435	0	5644																		1	1	1699	5129.3	589.46	1561.9
E08	Absolute Quantification	Plate1	Lung-l.Anterior		b-actin		Manual	860	ddPCR Supermix for Probes (no dUTP)	17200				940	790	537	497	0	0	537	497	0	1034																		1	1	1699	4869.9	944.01	2982.9
F08	Absolute Quantification	Plate1	Liver#1		b-actin		Manual	155	ddPCR Supermix for Probes (no dUTP)	3100				168	141	508	3612	0	0	508	3612	0	4120																		1	1	1699	4852.8	562.51	1091.5
G08	Absolute Quantification	Plate1	Liver#2		b-actin		CHECK	No Call	ddPCR Supermix for Probes (no dUTP)							337	10	0	0	337	10	0	347																		1	1	1699	3046.5	1093.6	2990.2
H08	Absolute Quantification	Plate1	Liver#3		b-actin		Manual	7000	ddPCR Supermix for Probes (no dUTP)	140000				7800	6400	4211	11	0	0	4211	11	0	4222																		1	1	1699	3383.8	1190.4	3378.1
A09	Absolute Quantification	Plate1	Right Kidney		b-actin		Manual	649	ddPCR Supermix for Probes (no dUTP)	12980				677	621	2126	2888	0	0	2126	2888	0	5014																		1	1	1699	5086	575.01	2487.7
B09	Absolute Quantification	Plate1	Left Kidney		b-actin		Manual	131	ddPCR Supermix for Probes (no dUTP)	2620				143	120	498	4222	0	0	498	4222	0	4720																		1	1	1699	4990.9	577.4	1043.1
C09	Absolute Quantification	Plate1	Heart-L-Ventricle		b-actin		Manual	268	ddPCR Supermix for Probes (no dUTP)	5360				285	251	978	3829	0	0	978	3829	0	4807																		1	1	1699	4995.6	585.86	1483
D09	Absolute Quantification	Plate1	Heart-R-Ventricle		b-actin		Manual	538	ddPCR Supermix for Probes (no dUTP)	10760				561	516	2324	4005	0	0	2324	4005	0	6329																		1	1	1699	5122.1	581.57	2248.8
E09	Absolute Quantification	Plate1	Heart-L-Atrium		b-actin		Manual	1274	ddPCR Supermix for Probes (no dUTP)	25480				1308	1241	6179	3164	0	0	6179	3164	0	9343																		1	1	1699	5248.7	589.66	3670.9
F09	Absolute Quantification	Plate1	Heart-R-Atrium		b-actin		Manual	0.19	ddPCR Supermix for Probes (no dUTP)	3.8				0.93	0.01	1	6067	0	0	1	6067	0	6068																		1	1	1699	5071.3	581.79	582.53
G09	Absolute Quantification	Plate1	Aortic Arch		b-actin		Manual	1407	ddPCR Supermix for Probes (no dUTP)	28140				1440	1375	8024	3479	0	0	8024	3479	0	11503																		1	1	1699	5216.7	587.19	3816.5
H09	Absolute Quantification	Plate1	Testes		b-actin		Manual	2420	ddPCR Supermix for Probes (no dUTP)	48400				2480	2370	11415	1666	0	0	11415	1666	0	13081																		1	1	1699	5395.7	595.41	4784.4
		Experiment	Sample
A02	Absolute Quantification	Duplicate Plate2	Frontal Lobe #1		b-actin		Manual	578	ddPCR Supermix for Probes (no dUTP)	11560				603	555	2269	3574	0	0	2269	3574	0	5843																		1	1	1403	4642.6	592.49	2165.3
B02	Absolute Quantification	Duplicate Plate2	Frontal Lobe #2		b-actin		Manual	672	ddPCR Supermix for Probes (no dUTP)	13440				702	643	2045	2656	0	0	2045	2656	0	4701																		1	1	1403	4469.9	613.53	2291.1
C02	Absolute Quantification	Duplicate Plate2	Basal Ganglia#1		b-actin		Manual	951	ddPCR Supermix for Probes (no dUTP)	19020				985	918	3235	2601	0	0	3235	2601	0	5836																		1	1	1403	4542.9	605.99	2788.3
D02	Absolute Quantification	Duplicate Plate2	Basal Ganglia#2		b-actin		Manual	917	ddPCR Supermix for Probes (no dUTP)	18340				949	886	3427	2902	0	0	3427	2902	0	6329																		1	1	1403	4578	602.63	2755.2
E02	Absolute Quantification	Duplicate Plate2	Temporal Lobe #1		b-actin		Manual	4390	ddPCR Supermix for Probes (no dUTP)	87800				4710	4100	2361	58	0	0	2361	58	0	2419																		1	1	1403	3177.1	834.98	3121
F02	Absolute Quantification	Duplicate Plate2	Temporal Lobe #2		b-actin		Manual	919	ddPCR Supermix for Probes (no dUTP)	18380				950	888	3510	2966	0	0	3510	2966	0	6476																		1	1	1403	4888.4	594.17	2921.6
G02	Absolute Quantification	Duplicate Plate2	Parietal Lobe #1		b-actin		Manual	470	ddPCR Supermix for Probes (no dUTP)	9400				493	449	1808	3677	0	0	1808	3677	0	5485																		1	1	1403	4668.7	568.15	1919.8
H02	Absolute Quantification	Duplicate Plate2	Parietal Lobe #2		b-actin		Manual	208	ddPCR Supermix for Probes (no dUTP)	4160				222	194	803	4156	0	0	803	4156	0	4959																		1	1	1403	4756.6	553.58	1234.2
A03	Absolute Quantification	Duplicate Plate2	Occipital lobe #1		b-actin		Manual	629	ddPCR Supermix for Probes (no dUTP)	12580				654	604	2519	3563	0	0	2519	3563	0	6082																		1	1	1403	4558.3	574.56	2224.5
B03	Absolute Quantification	Duplicate Plate2	Occipital lobe #2		b-actin		Manual	599	ddPCR Supermix for Probes (no dUTP)	11980				625	575	2248	3384	0	0	2248	3384	0	5632																		1	1	1403	4602.2	580.09	2185.5
C03	Absolute Quantification	Duplicate Plate2	Thalamus#1		b-actin		Manual	1135	ddPCR Supermix for Probes (no dUTP)	22700				1168	1104	5213	3209	0	0	5213	3209	0	8422																		1	1	1403	4667.9	591.18	3114.6
D03	Absolute Quantification	Duplicate Plate2	Hippocampus#1		b-actin		Manual	1485	ddPCR Supermix for Probes (no dUTP)	29700				1530	1441	4881	1927	0	0	4881	1927	0	6808																		1	1	1403	4611.4	591.36	3473.5
E03	Absolute Quantification	Duplicate Plate2	Celebellum#1		b-actin		Manual	1405	ddPCR Supermix for Probes (no dUTP)	28100				1445	1367	5700	2476	0	0	5700	2476	0	8176																		1	1	1403	4888.2	596.79	3588.6
F03	Absolute Quantification	Duplicate Plate2	Brainstem#1		b-actin		Manual	1237	ddPCR Supermix for Probes (no dUTP)	24740				1273	1202	5152	2767	0	0	5152	2767	0	7919																		1	1	1403	4905.6	589.61	3397.5
G03	Absolute Quantification	Duplicate Plate2	Sciatic n.#1		b-actin		Manual	173	ddPCR Supermix for Probes (no dUTP)	3460				182	165	1575	9937	0	0	1575	9937	0	11512																		1	1	1403	4957.8	567.08	1167.8
H03	Absolute Quantification	Duplicate Plate2	Vagus n.#1		b-actin		Manual	1290	ddPCR Supermix for Probes (no dUTP)	25800				1322	1259	7130	3576	0	0	7130	3576	0	10706																		1	1	1403	5054	583.14	3560.7
A04	Absolute Quantification	Duplicate Plate2	Deep Cervical		b-actin		Manual	1078	ddPCR Supermix for Probes (no dUTP)	21560				1109	1047	4952	3303	0	0	4952	3303	0	8255																		1	1	1403	4576.7	576.33	2976.1
B04	Absolute Quantification	Duplicate Plate2	Submandibular		b-actin		Manual	1496	ddPCR Supermix for Probes (no dUTP)	29920				1538	1455	5674	2211	0	0	5674	2211	0	7885																		1	1	1403	4620.9	572.35	3485.7
C04	Absolute Quantification	Duplicate Plate2	Control +		b-actin		Manual	1.9	ddPCR Supermix for Probes (no dUTP)	38				3.6	0.9	8	4841	0	0	8	4841	0	4849																		1	1	1403	4650.5	567.12	573.86
D04	Absolute Quantification	Duplicate Plate2	Axillary		b-actin		Manual	2170	ddPCR Supermix for Probes (no dUTP)	43400				2230	2110	6879	1293	0	0	6879	1293	0	8172																		1	1	1403	4758.1	589.26	4098.5
E04	Absolute Quantification	Duplicate Plate2	Mesenteric		b-actin		Manual	1910	ddPCR Supermix for Probes (no dUTP)	38200				1960	1860	6513	1601	0	0	6513	1601	0	8114																		1	1	1403	4859.2	576.76	4014.2
F04	Absolute Quantification	Duplicate Plate2	Colonic		b-actin		Manual	2260	ddPCR Supermix for Probes (no dUTP)	45200				2310	2200	8891	1531	0	0	8891	1531	0	10422																		1	1	1403	4984.7	575.58	4337
G04	Absolute Quantification	Duplicate Plate2	Iliac		b-actin		Manual	2490	ddPCR Supermix for Probes (no dUTP)	49800				2540	2440	12975	1773	0	0	12975	1773	0	14748																		1	1	1403	4934.7	551.24	4407.7
H04	Absolute Quantification	Duplicate Plate2	Inguinal		b-actin		Manual	2119	ddPCR Supermix for Probes (no dUTP)	42380				2165	2076	11367	2247	0	0	11367	2247	0	13614																		1	1	1403	5142.9	570.99	4388.3
A05	Absolute Quantification	Duplicate Plate2	Tonsil-lingual		b-actin		Manual	183	ddPCR Supermix for Probes (no dUTP)	3660				197	168	634	3776	0	0	634	3776	0	4410																		1	1	1403	4538.8	573.3	1143.4
B05	Absolute Quantification	Duplicate Plate2	Tonsil-Palantine		b-actin		Manual	2250	ddPCR Supermix for Probes (no dUTP)	45000				2310	2190	6891	1200	0	0	6891	1200	0	8091																		1	1	1403	4722.6	598.46	4110.9
C05	Absolute Quantification	Duplicate Plate2	Tonsil-Pharyngea		b-actin		Manual	2020	ddPCR Supermix for Probes (no dUTP)	40400				2070	1970	6969	1526	0	0	6969	1526	0	8495																		1	1	1403	4698.7	577.33	3958.4
D05	Absolute Quantification	Duplicate Plate2	Spleen Head		b-actin		Manual	859	ddPCR Supermix for Probes (no dUTP)	17180				887	831	3769	3506	0	0	3769	3506	0	7275																		1	1	1403	4675.5	579.96	2701.7
E05	Absolute Quantification	Duplicate Plate2	Spleen Body		b-actin		Manual	1585	ddPCR Supermix for Probes (no dUTP)	31700				1626	1545	6870	2413	0	0	6870	2413	0	9283																		1	1	1403	4808.7	578.7	3709.2
F05	Absolute Quantification	Duplicate Plate2	Spleen Tail		b-actin		Manual	2059	ddPCR Supermix for Probes (no dUTP)	41180				2110	2011	8519	1791	0	0	8519	1791	0	10310																		1	1	1403	4974.3	583.48	4211.6
G05	Absolute Quantification	Duplicate Plate2	Thymus		b-actin		Manual	900	ddPCR Supermix for Probes (no dUTP)	18000				923	878	6547	5695	0	0	6547	5695	0	12242																		1	1	1403	5007.7	565.36	2941.1
H05	Absolute Quantification	Duplicate Plate2	Bone Marrow		b-actin		Manual	26.4	ddPCR Supermix for Probes (no dUTP)	528				30.1	22.7	192	8463	0	0	192	8463	0	8655																		1	1	1403	5007	545.03	644.01
A06	Absolute Quantification	Duplicate Plate2	Duo-Prox		b-actin		Manual	469	ddPCR Supermix for Probes (no dUTP)	9380				490	448	1974	4033	0	0	1974	4033	0	6007																		1	1	1403	4730.4	591.76	1951.8
B06	Absolute Quantification	Duplicate Plate2	Duo-Mid		b-actin		Manual	401	ddPCR Supermix for Probes (no dUTP)	8020				421	381	1565	3857	0	0	1565	3857	0	5422																		1	1	1403	4723.9	587.46	1781.4
C06	Absolute Quantification	Duplicate Plate2	Duo-Distal		b-actin		Manual	295	ddPCR Supermix for Probes (no dUTP)	5900				311	279	1307	4587	0	0	1307	4587	0	5894																		1	1	1403	4671.3	587.68	1493.2
D06	Absolute Quantification	Duplicate Plate2	Jejunum-Prox		b-actin		Manual	660	ddPCR Supermix for Probes (no dUTP)	13200				684	636	2913	3874	0	0	2913	3874	0	6787																		1	1	1403	4717.8	577.57	2354.6
E06	Absolute Quantification	Duplicate Plate2	Jejunum-Mid		b-actin		Manual	334	ddPCR Supermix for Probes (no dUTP)	6680				350	317	1609	4909	0	0	1609	4909	0	6518																		1	1	1403	4754	570.55	1603.2
F06	Absolute Quantification	Duplicate Plate2	Jejunum-Distal		b-actin		Manual	278	ddPCR Supermix for Probes (no dUTP)	5560				290	266	2117	7939	0	0	2117	7939	0	10056																		1	1	1403	4910.3	567.05	1481.4
G06	Absolute Quantification	Duplicate Plate2	Ileum		b-actin		Manual	641	ddPCR Supermix for Probes (no dUTP)	12820				661	621	3958	5465	0	0	3958	5465	0	9423																		1	1	1403	4885.1	545.87	2368.5
H06	Absolute Quantification	Duplicate Plate2	Cecum		b-actin		Manual	202	ddPCR Supermix for Probes (no dUTP)	4040				212	192	1479	7896	0	0	1479	7896	0	9375																		1	1	1403	4986.7	553.63	1253
A07	Absolute Quantification	Duplicate Plate2	Colon-Prox		b-actin		Manual	3920	ddPCR Supermix for Probes (no dUTP)	78400				4070	3790	7346	271	0	0	7346	271	0	7617																		1	1	1403	4811.8	573.4	4661
B07	Absolute Quantification	Duplicate Plate2	Colon-Mid		b-actin		Manual	8100	ddPCR Supermix for Probes (no dUTP)	162000				8900	7400	9407	10	0	0	9407	10	0	9417																		1	1	1403	5111.7	900.48	5107.3
C07	Absolute Quantification	Duplicate Plate2	Colon-Distal		b-actin		Manual	677	ddPCR Supermix for Probes (no dUTP)	13540				702	653	3033	3899	0	0	3033	3899	0	6932																		1	1	1403	4474.4	558.77	2272
D07	Absolute Quantification	Duplicate Plate2	Rectum		b-actin		Manual	575	ddPCR Supermix for Probes (no dUTP)	11500				600	551	2217	3515	0	0	2217	3515	0	5732																		1	1	1403	4588.7	555.34	2115.3
E07	Absolute Quantification	Duplicate Plate2	Cervical DRG		b-actin		Manual	167	ddPCR Supermix for Probes (no dUTP)	3340				178	156	896	5876	0	0	896	5876	0	6772																		1	1	1403	4780.6	589.07	1143.6
F07	Absolute Quantification	Duplicate Plate2	Cervical Spinal Cord		b-actin		Manual	381	ddPCR Supermix for Probes (no dUTP)	7620				398	365	1969	5142	0	0	1969	5142	0	7111																		1	1	1403	4737	551.19	1710.2
G07	Absolute Quantification	Duplicate Plate2	Thoracic DRG		b-actin		Manual	2038	ddPCR Supermix for Probes (no dUTP)	40760				2087	1991	8863	1904	0	0	8863	1904	0	10767																		1	1	1403	4804.7	541.19	4050.8
H07	Absolute Quantification	Duplicate Plate2	Thoracic Spical Cord		b-actin		Manual	1353	ddPCR Supermix for Probes (no dUTP)	27060				1389	1319	6275	2906	0	0	6275	2906	0	9181																		1	1	1403	4918.7	547.43	3535.1
A08	Absolute Quantification	Duplicate Plate2	Lumbar DRG		b-actin		Manual	135	ddPCR Supermix for Probes (no dUTP)	2700				147	123	496	4081	0	0	496	4081	0	4577																		1	1	1403	4668.1	584.87	1027.4
B08	Absolute Quantification	Duplicate Plate2	Lumbar Spical Cord		b-actin		Manual	555	ddPCR Supermix for Probes (no dUTP)	11100				578	532	2333	3871	0	0	2333	3871	0	6204																		1	1	1403	4690.1	578.55	2124.7
C08	Absolute Quantification	Duplicate Plate2	Lung-R.Anterior		b-actin		Manual	276	ddPCR Supermix for Probes (no dUTP)	5520				292	260	1137	4307	0	0	1137	4307	0	5444																		1	1	1403	4669.8	591.62	1443.4
D08	Absolute Quantification	Duplicate Plate2	Lung-l.Anterior		b-actin		Manual	349	ddPCR Supermix for Probes (no dUTP)	6980				367	331	1402	4062	0	0	1402	4062	0	5464																		1	1	1403	4671.2	576.84	1627.4
E08	Absolute Quantification	Duplicate Plate2	Liver#1		b-actin		Manual	213	ddPCR Supermix for Probes (no dUTP)	4260				226	201	1182	5944	0	0	1182	5944	0	7126																		1	1	1403	4857.6	577.7	1287.6
F08	Absolute Quantification	Duplicate Plate2	Liver#2		b-actin		Manual	107	ddPCR Supermix for Probes (no dUTP)	2140				117	97	457	4791	0	0	457	4791	0	5248																		1	1	1403	4936.7	581	960.3
G08	Absolute Quantification	Duplicate Plate2	Liver#3		b-actin		Manual	68	ddPCR Supermix for Probes (no dUTP)	1360				75	61	366	6153	0	0	366	6153	0	6519																		1	1	1403	4831.6	551.59	791.89
H08	Absolute Quantification	Duplicate Plate2	Right Kidney		b-actin		Manual	1041	ddPCR Supermix for Probes (no dUTP)	20820				1071	1012	5052	3551	0	0	5052	3551	0	8603																		1	1	1403	4888.2	543.27	3094.8
A09	Absolute Quantification	Duplicate Plate2	Left Kidney		b-actin		Manual	634	ddPCR Supermix for Probes (no dUTP)	12680				659	609	2522	3532	0	0	2522	3532	0	6054																		1	1	1403	4739.2	586.86	2316.6
B09	Absolute Quantification	Duplicate Plate2	Heart-L-Ventricle		b-actin		Manual	138	ddPCR Supermix for Probes (no dUTP)	2760				148	127	661	5331	0	0	661	5331	0	5992																		1	1	1403	4675.6	580.45	1032.2
C09	Absolute Quantification	Duplicate Plate2	Heart-R-Ventricle		b-actin		Manual	303	ddPCR Supermix for Probes (no dUTP)	6060				320	286	1223	4164	0	0	1223	4164	0	5387																		1	1	1403	4648.9	573.69	1498.9
D09	Absolute Quantification	Duplicate Plate2	Heart-L-Atrium		b-actin		Manual	600	ddPCR Supermix for Probes (no dUTP)	12000				623	577	2712	4077	0	0	2712	4077	0	6789																		1	1	1403	4700.7	578.46	2225.2
E09	Absolute Quantification	Duplicate Plate2	Heart-R-Atrium		b-actin		Manual	1140	ddPCR Supermix for Probes (no dUTP)	22800				1172	1108	5296	3239	0	0	5296	3239	0	8535																		1	1	1403	4892.1	584.03	3257.2
F09	Absolute Quantification	Duplicate Plate2	Aortic Arch		b-actin		Manual	0	ddPCR Supermix for Probes (no dUTP)	0				0.51	0	0	6963	0	0	0	6963	0	6963																		1	1	1403	0	600.03	600.03
G09	Absolute Quantification	Duplicate Plate2	Testes		b-actin		Manual	1641	ddPCR Supermix for Probes (no dUTP)	32820				1677	1605	9257	3052	0	0	9257	3052	0	12309																		1	1	1403	5398.8	602.58	4209.6
Fig 3B Right panel ( KV88)				Red
Supplemental Fig5 (KV88)				Green
						SaCas9							b-actin (1:50dilution)
		#	Sample ID		Well	Plate1	Duplicate Plate2		Plate1	Duplicate Plate2	Average			copy/mil b-actin		Average
		Brain	Frontal Lobe #1		A02	3.6	26		17340	11560	14450	Brain	4982.7	35986.2	20484.4	11040.3	Frontal Lobe
			Frontal Lobe #2		B02	2.6	0		19140	13440	16290		3192.14	0	1596.07
			Basal Ganglia#1		C02	0	4.4		19980	19020	19500		0	4512.82	2256.41	2492.32	Basal Gangl
			Basal Ganglia#2		D02	2.8	2.4		19780	18340	19060		2938.09	2518.36	2728.23
			Temporal Lobe #1		E02	0	7.8		15120	87800	51460		0	3031.48	1515.74	6172.34	Temporal Lobe
			Temporal Lobe #2		F02	8.6	14		23360	18380	20870		8241.49	13416.4	10828.9
			Parietal Lobe #1		G02	18	7.6		10200	9400	9800		36734.7	15510.2	26122.4	38582.1	Parietal Lobe
			Parietal Lobe #2		H02	13.4	6.2		3520	4160	3840		69791.7	32291.7	51041.7
			Occipital lobe #1		A03	2.8	2.8		10980	12580	11780		4753.82	4753.82	4753.82	124609	Occipital lobe
			Occipital lobe #2		B03	156	120		10600	11980	11290		276351	212578	244464
			Thalamus#1		C03	6.4	4.8		20940	22700	21820		5866.18	4399.63	5132.91
			Hippocampus#1		D03	3.2	0		29080	29700	29390		2177.61	0	1088.81
			Celebellum#1		E03	0	0		37600	28100	32850		0	0	0
			Brainstem#1		F03	2.4	5		2980	24740	13860		3463.2	7215.01	5339.11
		Nerve	Sciatic n.#1		G03	10.6	13.8		5040	3460	4250	Nerve	49882.4	64941.2	57411.8
			Vagus n.#1		H03	968	944		23000	25800	24400		793443	773770	783607
		Lymph Node	Deep Cervical		A04	124	122		115800	21560	68680	Lymph Node	36109.5	35527.1	35818.3
			Submandibular		B04	7.8	4.8		27160	29920	28540		5466.01	3363.7	4414.86
			Bronchial		C04
			Axillary		D04	60	48		34320	43400	38860		30880.1	24704.1	27792.1
			Mesenteric		E04	0	9.4		33900	38200	36050		0	5214.98	2607.49
			Colonic		F04	2	4.4		40980	45200	43090		928.29	2042.24	1485.26
			Iliac		G04	8.4	4.6		45800	49800	47800		3514.64	1924.69	2719.67
			Inguinal		H04	1.8	0		38200	42380	40290		893.522	0	446.761
			Tonsil-lingual		A05	3	0		5720	3660	4690	Tonsil-lingual	12793.2	0	6396.59
			Tonsil-Palantine		B05	54	42		51600	45000	48300		22360.2	17391.3	19875.8
			Tonsil-Pharyngea		C05	64	54		46800	40400	43600		29357.8	24770.6	27064.2
		Spleen	Spleen Head		D05	48	54		15900	17180	16540	Spleen	58041.1	65296.3	61668.7
			Spleen Body		E05	7	6.6		33500	31700	32600		4294.48	4049.08	4171.78
			Spleen Tail		F05	5.2	8		29680	41180	35430		2935.37	4515.95	3725.66
		31	Thymus		G05	1.2	4.6		13980	18000	15990	Thymus	1500.94	5753.6	3627.27
		32	Bone Marrow		H05	3	3.8		638	528	583	Bone Marrow	102916	130360	116638
		Gut	Duo-Prox		A06	2.8	2.8		13180	9380	11280	Gut	4964.54	4964.54	4964.54
			Duo-Mid		B06	5.8	3		6320	8020	7170		16178.5	8368.2	12273.4
			Duo-Distal		C06	3	2.6		7680	5900	6790		8836.52	7658.32	8247.42
			Jejunum-Prox		D06	2.6	0		13460	13200	13330		3900.98	0	1950.49
			Jejunum-Mid		E06	12	3.8		5120	6680	5900		40678	12881.4	26779.7
			Jejunum-Distal		F06	2	4		5520	5560	5540		7220.22	14440.4	10830.3
			Ileum		G06	3.4	11.2		10840	12820	11830		5748.1	18934.9	12341.5
			Cecum		H06	5.2	8.8		4040	4040	4040		25742.6	43564.4	34653.5
			Colon-Prox		A07	2.8	3		132400	78400	105400		531.309	569.26	550.285
			Colon-Mid		B07	16	10			162000	162000		1975.31	1234.57	1604.94
			Colon-Distal		C07	5.8	10		13780	13540	13660		8491.95	14641.3	11566.6
			Rectum		D07	8	8		12680	11500	12090		13234.1	13234.1	13234.1
		Spinal Cord	Cervical DRG		E07	10.8	8.4		10980	3340	7160	Spinal Cord	30167.6	23463.7	26815.6
			Cervical Spinal Cord		F07	14	6.2		56000	7620	31810		8802.26	3898.15	6350.2
			Thoracic DRG		G07	20	13.6		30580	40760	35670		11213.9	7625.46	9419.68
			Thoracic Spical Cord		H07	24	30			27060	27060		17738.4	22172.9	19955.7
			Lumbar DRG		A08	42	80		12300	2700	7500		112000	213333	162667
			Lumbar Spical Cord		B08	8.6	0		16400	11100	13750		12509.1	0	6254.55
		Lung	Lung-R.Anterior		C08	0	3		5680	5520	5600	Lung	0	10714.3	5357.14
			Lung-l.Anterior		D08	2.6	7.6		17200	6980	12090		4301.08	12572.4	8436.72
			Liver#1		E08	592	492		3100	4260	3680	Liver	3.21739e+06	2.67391e+06	2.94565e+06
			Liver#2		F08	490	410			2140	2140		4.57944e+06	3.83178e+06	4.20561e+06
			Liver#3		G08	210	200		140000	1360	70680		59422.8	56593.1	58007.9
			Right Kidney		H08	4.2	1.6		12980	20820	16900	Kidney	4970.41	1893.49	3431.95
			Left Kidney		A09	2.8	0		2620	12680	7650		7320.26	0	3660.13
		Heart	Heart-L-Ventricle		B09	976	832		5360	2760	4060	Heart	4.80788e+06	4.09852e+06	4.4532e+06
			Heart-R-Ventricle		C09	822	730		10760	6060	8410		1.95482e+06	1.73603e+06	1.84542e+06
			Heart-L-Atrium		D09	3820	3460		25480	12000	18740		4.07684e+06	3.69264e+06	3.88474e+06
			Heart-R-Atrium		E09	968	888			22800	22800		849123	778947	814035
		66	Aortic Arch		F09	44	28		28140		28140		31272.2	19900.5	25586.4
		67	Testes		G09	2594	2278		48400	32820	40610	Testes	1.27752e+06	1.12189e+06	1.1997e+06
A05	Absolute Quantification	ABS	KM77	Deep Cervical	SaCas9	WELL1	Manual	57.7	ddPCR Supermix for Probes (no dUTP)	1154			61.6	55.7	844	16781	0	844	0	16781	0	17625																		1	1	1621	7708.2	552.74	895.39
B05	Absolute Quantification	ABS		Submandibular	SaCas9	WELL1	Manual	1.6	ddPCR Supermix for Probes (no dUTP)	32			2.3	1.3	24	17650	0	24	0	17650	0	17674																		1	1	1621	7826.3	562.55	572.42
C05	Absolute Quantification	ABS		Bronchial	SaCas9	WELL1	Manual	1.7	ddPCR Supermix for Probes (no dUTP)	34			2.4	1.4	26	18442	0	26	0	18442	0	18468																		1	1	1621	7746.6	558.81	568.93
D05	Absolute Quantification	ABS		Axillary	SaCas9	WELL1	Manual	15.2	ddPCR Supermix for Probes (no dUTP)	304			17.3	14.2	208	15977	0	208	0	15977	0	16185																		1	1	1621	7066.5	526.91	610.95
E05	Absolute Quantification	ABS		Mesenteric	SaCas9	WELL1	Manual	1.6	ddPCR Supermix for Probes (no dUTP)	32			2.3	1.3	25	18169	0	25	0	18169	0	18194																		1	1	1621	7028.4	543.48	552.39
F05	Absolute Quantification	ABS		Colonic	SaCas9	WELL1	Manual	1.8	ddPCR Supermix for Probes (no dUTP)	36			2.6	1.5	28	17799	0	28	0	17799	0	17827																		1	1	1621	7341.2	553.01	563.67
G05	Absolute Quantification	ABS		Iliac	SaCas9	WELL1	Manual	3.4	ddPCR Supermix for Probes (no dUTP)	68			4.6	2.9	40	13878	0	40	0	13878	0	13918																		1	1	1621	6799.8	514.28	532.34
H05	Absolute Quantification	ABS		Inguinal	SaCas9	WELL1	Manual	5.9	ddPCR Supermix for Probes (no dUTP)	118			8.1	5	36	7129	0	36	0	7129	0	7165																		1	1	1621	6438.5	491.01	520.89
A06	Absolute Quantification	ABS	KP43	Deep Cervical	SaCas9	WELL1	Manual	63.4	ddPCR Supermix for Probes (no dUTP)	1268			67.7	61.2	835	15084	0	835	0	15084	0	15919																		1	1	1621	7553.2	541.72	909.49
B06	Absolute Quantification	ABS		Submandibular	SaCas9	WELL1	Manual	1.31	ddPCR Supermix for Probes (no dUTP)	26.2			2.02	1.03	18	16118	0	18	0	16118	0	16136																		1	1	1621	7838	552	560.13
C06	Absolute Quantification	ABS		Bronchial	SaCas9	WELL1	Manual	2.7	ddPCR Supermix for Probes (no dUTP)	54			3.7	2.3	35	15162	0	35	0	15162	0	15197																		1	1	1621	7344.2	563.62	579.24
D06	Absolute Quantification	ABS		Axillary	SaCas9	WELL1	Manual	12.9	ddPCR Supermix for Probes (no dUTP)	258			14.8	11.9	175	15899	0	175	0	15899	0	16074																		1	1	1621	7482.6	551.07	626.54
E06	Absolute Quantification	ABS		Mesenteric	SaCas9	WELL1	Manual	1.5	ddPCR Supermix for Probes (no dUTP)	30			2.3	1.1	17	13638	0	17	0	13638	0	13655																		1	1	1621	7240.6	521.2	529.57
F06	Absolute Quantification	ABS		Colonic	SaCas9	WELL1	Manual	1.18	ddPCR Supermix for Probes (no dUTP)	23.6			1.85	0.91	16	16002	0	16	0	16002	0	16018																		1	1	1621	7057.2	553.34	559.84
G06	Absolute Quantification	ABS		Iliac	SaCas9	WELL1	Manual	1.6	ddPCR Supermix for Probes (no dUTP)	32			2.3	1.2	22	16667	0	22	0	16667	0	16689																		1	1	1621	7300.6	568.51	577.38
H06	Absolute Quantification	ABS		Inguinal	SaCas9	WELL1	CHECK	No Call	ddPCR Supermix for Probes (no dUTP)						0	0	0	0	0	0	0	0																		1	1	1621	0	0	0
A07	Absolute Quantification	ABS	KM77	Deep Cervical	SaCas9	Duplicate	Manual	74.5	ddPCR Supermix for Probes (no dUTP)	1490			79	72.2	1057	16174	0	1057	0	16174	0	17231																		1	1	1621	7805.1	560.66	1005.1
B07	Absolute Quantification	ABS		Submandibular	SaCas9	Duplicate	Manual	6.9	ddPCR Supermix for Probes (no dUTP)	138			8.2	6.3	113	19076	0	113	0	19076	0	19189																		1	1	1621	7754.9	571.27	613.58
C07	Absolute Quantification	ABS		Bronchial	SaCas9	Duplicate	Manual	2.6	ddPCR Supermix for Probes (no dUTP)	52			3.6	2.2	36	15972	0	36	0	15972	0	16008																		1	1	1621	7661.2	559.81	575.78
D07	Absolute Quantification	ABS		Axillary	SaCas9	Duplicate	Manual	5	ddPCR Supermix for Probes (no dUTP)	100			6.3	4.4	64	15025	0	64	0	15025	0	15089																		1	1	1621	7215	526.5	554.87
E07	Absolute Quantification	ABS		Mesenteric	SaCas9	Duplicate	Manual	2.6	ddPCR Supermix for Probes (no dUTP)	52			3.6	2.2	30	13568	17	13	13568	0	0	13598								0.00032			0.00043	0.0002	0.032			0.043	0.02	1	1	1621	6818	517.38	531.28
F07	Absolute Quantification	ABS		Colonic	SaCas9	Duplicate	Manual	2.2	ddPCR Supermix for Probes (no dUTP)	44			3	1.8	32	17195	0	32	0	17195	0	17227																		1	1	1621	7650.5	572.67	585.81
G07	Absolute Quantification	ABS		Iliac	SaCas9	Duplicate	Manual	3.3	ddPCR Supermix for Probes (no dUTP)	66			4.3	2.8	48	17187	0	48	0	17187	0	17235																		1	1	1621	7625.7	576.2	595.84
H07	Absolute Quantification	ABS		Inguinal	SaCas9	Duplicate	Manual	66.5	ddPCR Supermix for Probes (no dUTP)	1330			72.2	63.6	520	8947	0	520	0	8947	0	9467																		1	1	1621	6436.1	496.08	822.35
A08	Absolute Quantification	ABS	KP43	Deep Cervical	SaCas9	Duplicate	Manual	72.6	ddPCR Supermix for Probes (no dUTP)	1452			77.1	70.3	994	15620	0	994	2	15618	0	16614								500			1300	0	99.81			100.1	99.51	1	1	1621	7419.6	554.82	965.54
B08	Absolute Quantification	ABS		Submandibular	SaCas9	Duplicate	Manual	5.9	ddPCR Supermix for Probes (no dUTP)	118			7.2	5.3	92	18343	0	92	0	18343	0	18435																		1	1	1621	7780.5	563.27	599.29
C08	Absolute Quantification	ABS		Bronchial	SaCas9	Duplicate	Manual	1.8	ddPCR Supermix for Probes (no dUTP)	36			2.6	1.5	28	18140	0	28	0	18140	0	18168																		1	1	1621	7376.7	543.13	553.66
D08	Absolute Quantification	ABS		Axillary	SaCas9	Duplicate	Manual	5.5	ddPCR Supermix for Probes (no dUTP)	110			7.1	4.7	53	11390	0	53	0	11390	0	11443																		1	1	1621	6682.6	501.25	529.88
E08	Absolute Quantification	ABS		Mesenteric	SaCas9	Duplicate	Manual	1.9	ddPCR Supermix for Probes (no dUTP)	38			2.7	1.5	24	15057	0	24	0	15057	0	15081																		1	1	1621	7376.6	525.93	536.83
F08	Absolute Quantification	ABS		Colonic	SaCas9	Duplicate	Manual	2.4	ddPCR Supermix for Probes (no dUTP)	48			3.3	2	35	17010	0	35	0	17010	0	17045																		1	1	1621	7967.4	577.1	592.27
G08	Absolute Quantification	ABS		Iliac	SaCas9	Duplicate	Manual	4.4	ddPCR Supermix for Probes (no dUTP)	88			5.7	3.8	51	13679	0	51	0	13679	0	13730																		1	1	1621	6897	512.36	536.07
H08	Absolute Quantification	ABS		Inguinal	SaCas9	Duplicate	Manual	105	ddPCR Supermix for Probes (no dUTP)	2100			113	101	608	6514	0	608	0	6514	0	7122																		1	1	1621	6432.1	492.89	999.92
A01	Absolute Quantification	ABS	KM77	Deep Cervical	b-actin	WELL1	Manual	2950	ddPCR Supermix for Probes (no dUTP)	59000			3020	2880	12090	1076	0	0	12090	1076	0	13166																		1	1	1238	5690.1	673.33	5280.1
B01	Absolute Quantification	ABS		Submandibular	b-actin	WELL1	Manual	2970	ddPCR Supermix for Probes (no dUTP)	59400			3040	2910	14564	1265	0	0	14564	1265	0	15829																		1	1	1238	5639.5	668.22	5242.2
C01	Absolute Quantification	ABS		Bronchial	b-actin	WELL1	Manual	2171	ddPCR Supermix for Probes (no dUTP)	43420			2214	2130	13699	2569	0	0	13699	2569	0	16268																		1	1	1238	5552.1	657.42	4779.1
D01	Absolute Quantification	ABS		Axillary	b-actin	WELL1	Manual	2004	ddPCR Supermix for Probes (no dUTP)	40080			2043	1967	13550	3015	0	0	13550	3015	0	16565																		1	1	1238	5557.1	659.34	4665.7
E01	Absolute Quantification	ABS		Mesenteric	b-actin	WELL1	Manual	633	ddPCR Supermix for Probes (no dUTP)	12660			651	615	4905	6884	0	0	4905	6884	0	11789																		1	1	1238	5146.6	638.35	2514.1
F01	Absolute Quantification	ABS		Colonic	b-actin	WELL1	Manual	2269	ddPCR Supermix for Probes (no dUTP)	45380			2313	2228	14672	2494	0	0	14672	2494	0	17166																		1	1	1238	5445.2	650.32	4748.6
G01	Absolute Quantification	ABS		Iliac	b-actin	WELL1	Manual	1350	ddPCR Supermix for Probes (no dUTP)	27000			1376	1323	11145	5186	0	0	11145	5186	0	16331																		1	1	1238	5431.5	654.34	3914.5
H01	Absolute Quantification	ABS		Inguinal	b-actin	WELL1	Manual	963	ddPCR Supermix for Probes (no dUTP)	19260			984	943	9166	7230	0	0	9166	7230	0	16396																		1	1	1238	5403.5	651.1	3307.9
A02	Absolute Quantification	ABS	KP43	Deep Cervical	b-actin	WELL1	Manual	2570	ddPCR Supermix for Probes (no dUTP)	51400			2620	2510	13682	1742	0	0	13682	1742	0	15424																		1	1	1238	5357.4	626.52	4823.1
B02	Absolute Quantification	ABS		Submandibular	b-actin	WELL1	Manual	3090	ddPCR Supermix for Probes (no dUTP)	61800			3160	3020	14409	1126	0	0	14409	1126	0	15535																		1	1	1238	5440.5	636.84	5092.3
C02	Absolute Quantification	ABS		Bronchial	b-actin	WELL1	Manual	2026	ddPCR Supermix for Probes (no dUTP)	40520			2064	1988	13784	3000	0	0	13784	3000	0	16784																		1	1	1238	5400	638.72	4548.9
D02	Absolute Quantification	ABS		Axillary	b-actin	WELL1	Manual	1968	ddPCR Supermix for Probes (no dUTP)	39360			2007	1931	12934	2989	0	0	12934	2989	0	15923																		1	1	1238	5409.4	639.72	4514.1
E02	Absolute Quantification	ABS		Mesenteric	b-actin	WELL1	Manual	545	ddPCR Supermix for Probes (no dUTP)	10900			558	531	6268	10645	0	0	6268	10645	0	16913																		1	1	1238	5264	630.91	2348
F02	Absolute Quantification	ABS		Colonic	b-actin	WELL1	Manual	2470	ddPCR Supermix for Probes (no dUTP)	49400			2519	2423	14325	2000	0	0	14325	2000	0	16325																		1	1	1238	5359.3	635.29	4780.5
G02	Absolute Quantification	ABS		Iliac	b-actin	WELL1	Manual	1597	ddPCR Supermix for Probes (no dUTP)	31940			1627	1567	12911	4475	0	0	12911	4475	0	17386																		1	1	1238	5253.7	626.47	4062.7
H02	Absolute Quantification	ABS		Inguinal	b-actin	WELL1	Manual	845	ddPCR Supermix for Probes (no dUTP)	16900			863	827	8960	8528	0	0	8960	8528	0	17488																		1	1	1238	5423.7	653.39	3097.5
A03	Absolute Quantification	ABS	KM77	Deep Cervical	b-actin	Duplicate	Manual	513	ddPCR Supermix for Probes (no dUTP)	10260			532	495	3029	5539	0	0	3029	5539	0	8568																		1	1	1238	4950.3	607.52	2142.8
B03	Absolute Quantification	ABS		Submandibular	b-actin	Duplicate	Manual	828	ddPCR Supermix for Probes (no dUTP)	16560			852	804	4728	4628	0	0	4728	4628	0	9356																		1	1	1238	5250.6	636.77	2968.4
C03	Absolute Quantification	ABS		Bronchial	b-actin	Duplicate	Manual	914	ddPCR Supermix for Probes (no dUTP)	18280			939	890	5588	4755	0	0	5588	4755	0	10343																		1	1	1238	5166.9	630.17	3081.2
D03	Absolute Quantification	ABS		Axillary	b-actin	Duplicate	Manual	1755	ddPCR Supermix for Probes (no dUTP)	35100			1799	1713	7664	2224	0	0	7664	2224	0	9888																		1	1	1238	5405	646.66	4334.7
E03	Absolute Quantification	ABS		Mesenteric	b-actin	Duplicate	Manual	1242	ddPCR Supermix for Probes (no dUTP)	24840			1275	1210	6071	3240	0	0	6071	3240	0	9311																		1	1	1238	5209.6	630.79	3616.3
F03	Absolute Quantification	ABS		Colonic	b-actin	Duplicate	Manual	1285	ddPCR Supermix for Probes (no dUTP)	25700			1318	1253	6501	3282	0	0	6501	3282	0	9783																		1	1	1238	5248.8	639.79	3702.5
G03	Absolute Quantification	ABS		Iliac	b-actin	Duplicate	Manual	4240	ddPCR Supermix for Probes (no dUTP)	84800			4400	4100	8082	226	0	0	8082	226	0	8308																		1	1	1238	5394.2	642.48	5264.9
H03	Absolute Quantification	ABS		Inguinal	b-actin	Duplicate	Manual	982	ddPCR Supermix for Probes (no dUTP)	19640			1010	956	5468	4190	0	0	5468	4190	0	9658																		1	1	1238	5216.2	637.47	3229.8
A04	Absolute Quantification	ABS	KP43	Deep Cervical	b-actin	Duplicate	Manual	546	ddPCR Supermix for Probes (no dUTP)	10920			562	531	4897	8283	0	0	4897	8283	0	13180																		1	1	1238	4969.6	599.74	2223.3
B04	Absolute Quantification	ABS		Submandibular	b-actin	Duplicate	Manual	1023	ddPCR Supermix for Probes (no dUTP)	20460			1047	1000	7776	5610	0	0	7776	5610	0	13386																		1	1	1238	5189.7	622.91	3275.8
C04	Absolute Quantification	ABS		Bronchial	b-actin	Duplicate	Manual	1385	ddPCR Supermix for Probes (no dUTP)	27700			1415	1354	8909	3970	0	0	8909	3970	0	12879																		1	1	1238	5303.3	629.87	3862.7
D04	Absolute Quantification	ABS		Axillary	b-actin	Duplicate	Manual	3400	ddPCR Supermix for Probes (no dUTP)	68000			3490	3320	12249	721	0	0	12249	721	0	12970																		1	1	1238	5395	629.16	5130.1
E04	Absolute Quantification	ABS		Mesenteric	b-actin	Duplicate	Manual	1379	ddPCR Supermix for Probes (no dUTP)	27580			1409	1349	9357	4200	0	0	9357	4200	0	13557																		1	1	1238	5321.3	634.23	3869.2
F04	Absolute Quantification	ABS		Colonic	b-actin	Duplicate	Manual	1820	ddPCR Supermix for Probes (no dUTP)	36400			1859	1783	10838	2930	0	0	10838	2930	0	13768																		1	1	1238	5419.8	643.09	4403.2
G04	Absolute Quantification	ABS		Iliac	b-actin	Duplicate	Manual	5130	ddPCR Supermix for Probes (no dUTP)	102600			5310	4970	14013	182	0	0	14013	182	0	14195																		1	1	1238	5496.5	634.48	5434.1
H04	Absolute Quantification	ABS		Inguinal	b-actin	Duplicate	Manual	2409	ddPCR Supermix for Probes (no dUTP)	48180			2460	2361	12830	1900	0	0	12830	1900	0	14730																		1	1	1238	5302.6	629.54	4699.9
Well	ExptType	Experiment		Sample	TargetType	Target	Status	Concentration	Supermix	CopiesPer20uLWell	TotalConfMax	TotalConfMin	PoissonConfMax	PoissonConfMin	Positives	Negatives	Ch1+Ch2+	Ch1+Ch2-	Ch1-Ch2+	Ch1-Ch2-	Linkage	AcceptedDroplets	CNV	TotalCNVMax	TotalCNVMin	PoissonCNVMax	PoissonCNVMin	ReferenceCopies	UnknownCopies	Ratio	TotalRatioMax	TotalRatioMin	PoissonRatioMax	PoissonRatioMin	FractionalAbundance	TotalFractionalAbundanceMax	TotalFractionalAbundanceMin	PoissonFractionalAbundanceMax	PoissonFractionalAbundanceMin	ReferenceAssayNumber	TargetAssayNumber	Threshold	MeanAmplitudeofPositives	MeanAmplitudeofNegatives	MeanAmplitudeTotal	ExperimentComments	MergedWells	TotalConfMax68	TotalConfMin68
A05	Absolute Quantification	ABS	KM77	Lung-R.Anterior	SaCas9	WELL1	Manual	1.5	ddPCR Supermix for Probes (no dUTP)	30			2.3	1.2	20	15492	0	20	0	15492	0	15512																		1	1	1621	5640.5	493.91	500.54
B05	Absolute Quantification	ABS		Lung-l.Anterior	SaCas9	WELL1	Manual	0.45	ddPCR Supermix for Probes (no dUTP)	9			0.92	0.29	6	15703	0	6	0	15703	0	15709																		1	1	1621	5413	466.81	468.7
C05	Absolute Quantification	ABS		Right Kidney	SaCas9	WELL1	Manual	0.66	ddPCR Supermix for Probes (no dUTP)	13.2			1.19	0.46	9	16123	0	9	0	16123	0	16132																		1	1	1621	5467.5	475.8	478.59
D05	Absolute Quantification	ABS		Left Kidney	SaCas9	WELL1	Manual	0.15	ddPCR Supermix for Probes (no dUTP)	3			0.48	0.06	2	15720	0	2	0	15720	0	15722																		1	1	1621	4837.1	484.31	484.86
E05	Absolute Quantification	ABS		Heart-L-Ventricle	SaCas9	WELL1	Manual	29.6	ddPCR Supermix for Probes (no dUTP)	592			32.7	28.1	368	14429	0	368	0	14429	0	14797																		1	1	1621	5360.2	465.13	586.87
F05	Absolute Quantification	ABS		Heart-R-Ventricle	SaCas9	WELL1	Manual	27	ddPCR Supermix for Probes (no dUTP)	540			34	24	67	2875	0	67	0	2875	0	2942																		1	1	1621	5104.7	474.35	579.8
G05	Absolute Quantification	ABS		Heart-L-Atrium	SaCas9	WELL1	Manual	46.9	ddPCR Supermix for Probes (no dUTP)	938			50.7	45	597	14682	0	597	0	14682	0	15279																		1	1	1621	5405.8	478.53	671.06
H05	Absolute Quantification	ABS		Heart-R-Atrium	SaCas9	WELL1	Manual	25.7	ddPCR Supermix for Probes (no dUTP)	514			28.5	24.2	319	14452	0	319	0	14452	0	14771																		1	1	1621	5496.6	484.17	592.42
A06	Absolute Quantification	ABS	KM77	Lung-R.Anterior	SaCas9	Duplicate	Manual	1.5	ddPCR Supermix for Probes (no dUTP)	30			2.3	1.2	20	15481	0	20	0	15481	0	15501																		1	1	1621	5346.5	473.24	479.53
B06	Absolute Quantification	ABS		Lung-l.Anterior	SaCas9	Duplicate	Manual	0.72	ddPCR Supermix for Probes (no dUTP)	14.4			1.31	0.51	9	14648	0	9	0	14648	0	14657																		1	1	1621	5352.1	459.73	462.74
C06	Absolute Quantification	ABS		Right Kidney	SaCas9	Duplicate	Manual	0.22	ddPCR Supermix for Probes (no dUTP)	4.4			0.59	0.12	3	15797	0	3	0	15797	0	15800																		1	1	1621	4096.3	530.71	531.39
D06	Absolute Quantification	ABS		Left Kidney	SaCas9	Duplicate	Manual	0.42	ddPCR Supermix for Probes (no dUTP)	8.4			0.9	0.26	5	14137	0	5	0	14137	0	14142																		1	1	1621	5007.4	470.73	472.34
E06	Absolute Quantification	ABS		Heart-L-Ventricle	SaCas9	Duplicate	Manual	29.4	ddPCR Supermix for Probes (no dUTP)	588			32.4	27.8	354	14008	0	354	0	14008	0	14362																		1	1	1621	5588.1	496.36	621.86
F06	Absolute Quantification	ABS		Heart-R-Ventricle	SaCas9	Duplicate	Manual	15.3	ddPCR Supermix for Probes (no dUTP)	306			17.6	14.1	176	13445	0	176	0	13445	0	13621																		1	1	1621	5857.9	551.66	620.22
G06	Absolute Quantification	ABS		Heart-L-Atrium	SaCas9	Duplicate	Manual	49.6	ddPCR Supermix for Probes (no dUTP)	992			53.5	47.7	630	14619	0	630	0	14619	0	15249																		1	1	1621	5562.3	507.29	716.14
H06	Absolute Quantification	ABS		Heart-R-Atrium	SaCas9	Duplicate	Manual	34.7	ddPCR Supermix for Probes (no dUTP)	694			38.1	32.9	388	12980	0	388	0	12980	0	13368																		1	1	1621	5304.4	465.62	606.06
A07	Absolute Quantification	ABS	KP43	Lung-R.Anterior	SaCas9	WELL1	Manual	27.2	ddPCR Supermix for Probes (no dUTP)	544			30.2	25.6	305	13060	0	305	0	13060	0	13365																		1	1	1621	5765.1	508.66	628.62
B07	Absolute Quantification	ABS		Lung-l.Anterior	SaCas9	WELL1	Manual	24.9	ddPCR Supermix for Probes (no dUTP)	498			27.8	23.3	272	12739	0	272	0	12739	0	13011																		1	1	1621	6071.3	542.12	657.71
C07	Absolute Quantification	ABS		Right Kidney	SaCas9	WELL1	Manual	0.24	ddPCR Supermix for Probes (no dUTP)	4.8			0.65	0.13	3	14429	0	3	0	14429	0	14432																		1	1	1621	5873.1	492.47	493.59
D07	Absolute Quantification	ABS		Left Kidney	SaCas9	WELL1	Manual	0.39	ddPCR Supermix for Probes (no dUTP)	7.8			0.86	0.24	5	14935	0	5	0	14935	0	14940																		1	1	1621	6481.8	611.12	613.09
E07	Absolute Quantification	ABS		Heart-L-Ventricle	SaCas9	WELL1	Manual	27.4	ddPCR Supermix for Probes (no dUTP)	548			30.4	25.9	318	13492	0	318	0	13492	0	13810																		1	1	1621	6536	635.93	771.79
F07	Absolute Quantification	ABS		Heart-R-Ventricle	SaCas9	WELL1	Manual	13.3	ddPCR Supermix for Probes (no dUTP)	266			15.4	12.2	151	13281	0	151	0	13281	0	13432																		1	1	1621	6043.4	586.17	647.52
G07	Absolute Quantification	ABS		Heart-L-Atrium	SaCas9	WELL1	Manual	26.2	ddPCR Supermix for Probes (no dUTP)	524			29	24.7	321	14274	0	321	0	14274	0	14595																		1	1	1621	6676.1	678.38	810.3
H07	Absolute Quantification	ABS		Heart-R-Atrium	SaCas9	WELL1	Manual	17.1	ddPCR Supermix for Probes (no dUTP)	342			19.5	15.9	206	14037	0	206	0	14037	0	14243																		1	1	1621	6206.7	610.51	691.45
A08	Absolute Quantification	ABS	KP43	Lung-R.Anterior	SaCas9	Duplicate	Manual	38.7	ddPCR Supermix for Probes (no dUTP)	774			41.9	37	553	16553	0	553	0	16553	0	17106																		1	1	1621	5921.9	572.77	745.7
B08	Absolute Quantification	ABS		Lung-l.Anterior	SaCas9	Duplicate	Manual	25.7	ddPCR Supermix for Probes (no dUTP)	514			28.3	24.4	395	17875	0	395	0	17875	0	18270																		1	1	1621	6596	620.46	749.65
C08	Absolute Quantification	ABS		Right Kidney	SaCas9	Duplicate	Manual	0.55	ddPCR Supermix for Probes (no dUTP)	11			1	0.39	9	19223	0	9	0	19223	0	19232																		1	1	1621	6946.4	680.97	683.9
D08	Absolute Quantification	ABS		Left Kidney	SaCas9	Duplicate	Manual	0.26	ddPCR Supermix for Probes (no dUTP)	5.2			0.6	0.15	4	18380	0	4	0	18380	0	18384																		1	1	1621	7061	709.78	711.17
E08	Absolute Quantification	ABS		Heart-L-Ventricle	SaCas9	Duplicate	Manual	28.1	ddPCR Supermix for Probes (no dUTP)	562			30.8	26.7	413	17088	0	413	0	17088	0	17501																		1	1	1621	6962.5	733.06	880.07
F08	Absolute Quantification	ABS		Heart-R-Ventricle	SaCas9	Duplicate	Manual	12.6	ddPCR Supermix for Probes (no dUTP)	252			14.5	11.7	182	16852	0	182	0	16852	0	17034																		1	1	1621	6814.1	721.46	786.55
G08	Absolute Quantification	ABS		Heart-L-Atrium	SaCas9	Duplicate	Manual	33	ddPCR Supermix for Probes (no dUTP)	660			35.9	31.5	475	16713	0	475	0	16713	0	17188																		1	1	1621	6727.1	700.71	867.25
H08	Absolute Quantification	ABS		Heart-R-Atrium	SaCas9	Duplicate	Manual	16.4	ddPCR Supermix for Probes (no dUTP)	328			18.5	15.3	221	15758	0	221	0	15758	0	15979																		1	1	1621	3908.7	344.98	394.27
A09	Absolute Quantification	ABS	KM77	Lung-R.Anterior	b-actin		CHECK	No Call	ddPCR Supermix for Probes (no dUTP)						0	15151	0	0	0	15151	0	15151																		1	1	0	0	586.7	586.7
B09	Absolute Quantification	ABS		Lung-l.Anterior	b-actin		OK	12.6	ddPCR Supermix for Probes (no dUTP)	252			14.5	10.7	170	15826	0	0	170	15826	0	15996																		1	1	1273	4359.8	596.71	636.7
C09	Absolute Quantification	ABS		Right Kidney	b-actin		OK	73.8	ddPCR Supermix for Probes (no dUTP)	1476			78.6	69	920	14214	0	0	920	14214	0	15134																		1	1	1275	4257.6	590.59	813.51
D09	Absolute Quantification	ABS		Left Kidney	b-actin		OK	122	ddPCR Supermix for Probes (no dUTP)	2440			128	116	1593	14553	0	0	1593	14553	0	16146																		1	1	1248	3883.2	597.48	921.65
E09	Absolute Quantification	ABS		Heart-L-Ventricle	b-actin		OK	127	ddPCR Supermix for Probes (no dUTP)	2540			134	120	1297	11387	0	0	1297	11387	0	12684																		1	1	1185	3989.7	588.25	936.06
F09	Absolute Quantification	ABS		Heart-R-Ventricle	b-actin		OK	223	ddPCR Supermix for Probes (no dUTP)	4460			232	215	2703	12920	0	0	2703	12920	0	15623																		1	1	1320	4241.1	603.77	1233.1
G09	Absolute Quantification	ABS		Heart-L-Atrium	b-actin		OK	172	ddPCR Supermix for Probes (no dUTP)	3440			179	164	2069	13153	0	0	2069	13153	0	15222																		1	1	1204	3795.2	575.87	1013.4
H09	Absolute Quantification	ABS		Heart-R-Atrium	b-actin		OK	305	ddPCR Supermix for Probes (no dUTP)	6100			316	295	3371	11369	0	0	3371	11369	0	14740																		1	1	1302	4007.6	606.56	1384.4
A10	Absolute Quantification	ABS	KM77	Lung-R.Anterior	b-actin		Manual	137	ddPCR Supermix for Probes (no dUTP)	2740			144	130	1600	12965	0	0	1600	12965	0	14565																		1	1	1373	3790.5	586.85	938.77
B10	Absolute Quantification	ABS		Lung-l.Anterior	b-actin		Manual	74.2	ddPCR Supermix for Probes (no dUTP)	1484			78.9	69.5	963	14796	0	0	963	14796	0	15759																		1	1	1373	3845.8	590.27	789.21
C10	Absolute Quantification	ABS		Right Kidney	b-actin		Manual	100	ddPCR Supermix for Probes (no dUTP)	2000			105	95	1473	16546	0	0	1473	16546	0	18019																		1	1	1373	4455.7	618.98	932.63
D10	Absolute Quantification	ABS		Left Kidney	b-actin		Manual	65.8	ddPCR Supermix for Probes (no dUTP)	1316			70	61.6	948	16487	0	0	948	16487	0	17435																		1	1	1373	4221.7	605.43	802.06
E10	Absolute Quantification	ABS		Heart-L-Ventricle	b-actin		Manual	88	ddPCR Supermix for Probes (no dUTP)	1760			92.9	83.1	1243	16004	0	0	1243	16004	0	17247																		1	1	1373	3862.5	595.86	831.29
F10	Absolute Quantification	ABS		Heart-R-Ventricle	b-actin		Manual	144	ddPCR Supermix for Probes (no dUTP)	2880			151	137	1677	12899	0	0	1677	12899	0	14576																		1	1	1373	3911	586.63	969.1
G10	Absolute Quantification	ABS		Heart-L-Atrium	b-actin		Manual	109	ddPCR Supermix for Probes (no dUTP)	2180			115	104	1459	15015	0	0	1459	15015	0	16474																		1	1	1373	3964.6	594.89	893.33
H10	Absolute Quantification	ABS		Heart-R-Atrium	b-actin		Manual	197	ddPCR Supermix for Probes (no dUTP)	3940			205	190	2597	14234	0	0	2597	14234	0	16831																		1	1	1373	3729.3	579.1	1065.2
A11	Absolute Quantification	ABS	KP43	Lung-R.Anterior	b-actin		Manual	287	ddPCR Supermix for Probes (no dUTP)	5740			297	277	3243	11721	0	0	3243	11721	0	14964																		1	1	1373	4818	618.26	1528.4
B11	Absolute Quantification	ABS		Lung-l.Anterior	b-actin		Manual	164	ddPCR Supermix for Probes (no dUTP)	3280			171	158	2235	14905	0	0	2235	14905	0	17140																		1	1	1373	5934.5	713.94	1394.7
C11	Absolute Quantification	ABS		Right Kidney	b-actin		Manual	54.1	ddPCR Supermix for Probes (no dUTP)	1082			57.8	50.4	813	17276	0	0	813	17276	0	18089																		1	1	1373	5898.1	721.4	954.06
D11	Absolute Quantification	ABS		Left Kidney	b-actin		Manual	72.7	ddPCR Supermix for Probes (no dUTP)	1454			77.3	68.2	982	15405	0	0	982	15405	0	16387																		1	1	1373	6304.8	763.08	1095.2
E11	Absolute Quantification	ABS		Heart-L-Ventricle	b-actin		Manual	146	ddPCR Supermix for Probes (no dUTP)	2920			152	139	1949	14794	0	0	1949	14794	0	16743																		1	1	1373	6047.4	776.12	1389.7
F11	Absolute Quantification	ABS		Heart-R-Ventricle	b-actin		Manual	219	ddPCR Supermix for Probes (no dUTP)	4380			227	211	2674	13067	0	0	2674	13067	0	15741																		1	1	1373	6445	789.26	1750
G11	Absolute Quantification	ABS		Heart-L-Atrium	b-actin		Manual	164	ddPCR Supermix for Probes (no dUTP)	3280			170	157	2182	14631	0	0	2182	14631	0	16813																		1	1	1373	4878.9	657.12	1205
H11	Absolute Quantification	ABS		Heart-R-Atrium	b-actin		Manual	175	ddPCR Supermix for Probes (no dUTP)	3500			183	167	1839	11459	0	0	1839	11459	0	13298																		1	1	1373	4747.1	655.69	1221.5
A12	Absolute Quantification	ABS	KP43	Lung-R.Anterior	b-actin		Manual	190	ddPCR Supermix for Probes (no dUTP)	3800			198	183	2360	13437	0	0	2360	13437	0	15797																		1	1	1373	5127.4	699.24	1360.8
B12	Absolute Quantification	ABS		Lung-l.Anterior	b-actin		Manual	91	ddPCR Supermix for Probes (no dUTP)	1820			96	86	1210	15023	0	0	1210	15023	0	16233																		1	1	1373	5952.1	716.24	1106.5
C12	Absolute Quantification	ABS		Right Kidney	b-actin		Manual	23.5	ddPCR Supermix for Probes (no dUTP)	470			26	20.9	324	16081	0	0	324	16081	0	16405																		1	1	1373	5435.5	689.29	783.02
D12	Absolute Quantification	ABS		Left Kidney	b-actin		Manual	32.7	ddPCR Supermix for Probes (no dUTP)	654			35.7	29.7	468	16607	0	0	468	16607	0	17075																		1	1	1373	5469.6	689.76	820.77
E12	Absolute Quantification	ABS		Heart-L-Ventricle	b-actin		Manual	61	ddPCR Supermix for Probes (no dUTP)	1220			65.2	56.8	827	15541	0	0	827	15541	0	16368																		1	1	1373	4880.5	656.85	870.25
F12	Absolute Quantification	ABS		Heart-R-Ventricle	b-actin		Manual	61	ddPCR Supermix for Probes (no dUTP)	1220			65.3	56.7	776	14576	0	0	776	14576	0	15352																		1	1	1373	4788.5	668.02	876.3
G12	Absolute Quantification	ABS		Heart-L-Atrium	b-actin		Manual	75.6	ddPCR Supermix for Probes (no dUTP)	1512			80.4	70.9	961	14471	50	2	911	14469	3.81	15432								0.052			0.067	0.038	5			6.3	3.7	1	1	1373	4751.9	648.47	904.01
H12	Absolute Quantification	ABS		Heart-R-Atrium	b-actin		Manual	64.1	ddPCR Supermix for Probes (no dUTP)	1282			68.3	59.9	893	15957	0	0	893	15957	0	16850																		1	1	1373	4884.8	646.92	871.51
Well	ExptType	Experiment		Sample	TargetType	Target	Status	Concentration	Supermix	CopiesPer20uLWell	TotalConfMax	TotalConfMin	PoissonConfMax	PoissonConfMin	Positives	Negatives	Ch1+Ch2+	Ch1+Ch2-	Ch1-Ch2+	Ch1-Ch2-	Linkage	AcceptedDroplets	CNV	TotalCNVMax	TotalCNVMin	PoissonCNVMax	PoissonCNVMin	ReferenceCopies	UnknownCopies	Ratio	TotalRatioMax	TotalRatioMin	PoissonRatioMax	PoissonRatioMin	FractionalAbundance	TotalFractionalAbundanceMax	TotalFractionalAbundanceMin	PoissonFractionalAbundanceMax	PoissonFractionalAbundanceMin	ReferenceAssayNumber	TargetAssayNumber	Threshold	MeanAmplitudeofPositives	MeanAmplitudeofNegatives	MeanAmplitudeTotal	ExperimentComments	MergedWells	TotalConfMax68	TotalConfMin68
A01	Absolute Quantification	ABS	KM77	Frontal Lobe #1	SaCas9		Manual	0.38	ddPCR Supermix for Probes (no dUTP)	7.6			1	0.2	3	9362	0	3	0	9362	0	9365																		1	1	1449	7008.1	764.61	766.61
B01	Absolute Quantification	ABS		Basal Ganglia#1	SaCas9		Manual	0.65	ddPCR Supermix for Probes (no dUTP)	13			1.33	0.42	6	10814	0	6	0	10814	0	10820																		1	1	1449	7151.2	782.44	785.97
C01	Absolute Quantification	ABS		Temporal Lobe #1	SaCas9		Manual	0.22	ddPCR Supermix for Probes (no dUTP)	4.4			0.71	0.1	2	10687	0	2	0	10687	0	10689																		1	1	1449	6748	779.79	780.9
D01	Absolute Quantification	ABS		Parietal Lobe #1	SaCas9		Manual	0.41	ddPCR Supermix for Probes (no dUTP)	8.2			0.98	0.24	4	11342	0	4	0	11342	0	11346																		1	1	1449	6146.8	779.16	781.05
E01	Absolute Quantification	ABS		Occipital lobe #1	SaCas9		Manual	4.4	ddPCR Supermix for Probes (no dUTP)	88			6.2	3.7	33	8708	0	33	0	8708	0	8741																		1	1	1449	7094.7	796.45	820.23
F01	Absolute Quantification	ABS		Thalamus#1	SaCas9		Manual	0.3	ddPCR Supermix for Probes (no dUTP)	6			0.79	0.15	3	11902	0	3	0	11902	0	11905																		1	1	1449	7200.5	792.06	793.67
G01	Absolute Quantification	ABS		Hippocampus#1	SaCas9		Manual	1.7	ddPCR Supermix for Probes (no dUTP)	34			2.8	1.3	14	9586	0	14	0	9586	0	9600																		1	1	1449	6679.6	765.92	774.54
H01	Absolute Quantification	ABS		Celebellum#1	SaCas9		Manual	0.23	ddPCR Supermix for Probes (no dUTP)	4.6			0.74	0.1	2	10219	0	2	0	10219	0	10221																		1	1	1449	6481.3	804.04	805.15
A02	Absolute Quantification	ABS		Brainstem#1	SaCas9		Manual	3.8	ddPCR Supermix for Probes (no dUTP)	76			5.4	3.2	29	8914	0	29	0	8914	0	8943																		1	1	1449	6636.3	818.34	837.21
B02	Absolute Quantification	ABS		Sciatic n.#1	SaCas9		Manual	1	ddPCR Supermix for Probes (no dUTP)	20			1.8	0.7	11	12626	0	11	0	12626	0	12637																		1	1	1449	6702	793.94	799.08
C02	Absolute Quantification	ABS		Vagus n.#1	SaCas9		Manual	0.48	ddPCR Supermix for Probes (no dUTP)	9.6			1.05	0.3	5	12156	0	5	0	12156	0	12161																		1	1	1449	6874	789.64	792.14
D02	Absolute Quantification	ABS		Tonsil-lingual #1	SaCas9		Manual	0.09	ddPCR Supermix for Probes (no dUTP)	1.8			0.44	0.03	1	12747	0	1	0	12747	0	12748																		1	1	1449	7293	796.26	796.77
E02	Absolute Quantification	ABS	KP43	Frontal Lobe #1	SaCas9		Manual	0.9	ddPCR Supermix for Probes (no dUTP)	18			1.7	0.7	9	11162	0	9	0	11162	0	11171																		1	1	1449	6196.6	784.7	789.06
F02	Absolute Quantification	ABS		Basal Ganglia#1	SaCas9		Manual	14.2	ddPCR Supermix for Probes (no dUTP)	284			16.6	13	134	11029	0	134	0	11029	0	11163																		1	1	1449	6544.9	787.45	856.56
G02	Absolute Quantification	ABS		Temporal Lobe #1	SaCas9		Manual	0	ddPCR Supermix for Probes (no dUTP)	0			0.3	0	0	11839	0	0	0	11839	0	11839																		1	1	1449	0	767.59	767.59
H02	Absolute Quantification	ABS		Parietal Lobe #1	SaCas9		Manual	1.9	ddPCR Supermix for Probes (no dUTP)	38			2.9	1.4	16	10102	0	16	0	10102	0	10118																		1	1	1449	6848.5	802.5	812.06
A03	Absolute Quantification	ABS		Occipital lobe #1	SaCas9		Manual	0.25	ddPCR Supermix for Probes (no dUTP)	5			0.8	0.11	2	9417	0	2	0	9417	0	9419																		1	1	1449	6464	784.85	786.05
B03	Absolute Quantification	ABS		Thalamus#1	SaCas9		Manual	2.5	ddPCR Supermix for Probes (no dUTP)	50			3.7	2	22	10453	0	22	0	10453	0	10475																		1	1	1449	6418.2	762.01	773.89
C03	Absolute Quantification	ABS		Hippocampus#1	SaCas9		Manual	0.75	ddPCR Supermix for Probes (no dUTP)	15			1.4	0.51	8	12592	0	8	0	12592	0	12600																		1	1	1449	7097.8	781.49	785.5
D03	Absolute Quantification	ABS		Celebellum#1	SaCas9		Manual	0.19	ddPCR Supermix for Probes (no dUTP)	3.8			0.61	0.08	2	12266	0	2	0	12266	0	12268																		1	1	1449	6943.3	777.97	778.98
E03	Absolute Quantification	ABS		Brainstem#1	SaCas9		Manual	0.09	ddPCR Supermix for Probes (no dUTP)	1.8			0.45	0.03	1	12433	0	1	0	12433	0	12434																		1	1	1449	7534	773.9	774.44
F03	Absolute Quantification	ABS		Sciatic n.#1	SaCas9		Manual	1.9	ddPCR Supermix for Probes (no dUTP)	38			2.9	1.5	18	11188	0	18	0	11188	0	11206																		1	1	1449	6586.8	789.39	798.7
G03	Absolute Quantification	ABS		Vagus n.#1	SaCas9		Manual	114	ddPCR Supermix for Probes (no dUTP)	2280			121	110	889	8748	0	889	0	8748	0	9637																		1	1	1449	6806.8	791.34	1346.3
H03	Absolute Quantification	ABS		Tonsil-lingual #1	SaCas9		Manual	0.11	ddPCR Supermix for Probes (no dUTP)	2.2			0.54	0.03	1	10440	0	1	0	10440	0	10441																		1	1	1449	6525.3	795.66	796.21
A04	Absolute Quantification	ABS	KM77	Duo-Prox	SaCas9		Manual	0	ddPCR Supermix for Probes (no dUTP)	0			0.33	0	0	10620	0	0	0	10620	0	10620																		1	1	1449	0	816.98	816.98
B04	Absolute Quantification	ABS		Duo-Mid	SaCas9		Manual	0.24	ddPCR Supermix for Probes (no dUTP)	4.8			0.65	0.13	3	14466	0	3	0	14466	0	14469																		1	1	1449	4232.8	831.24	831.95
C04	Absolute Quantification	ABS		Duo-Distal	SaCas9		Manual	0	ddPCR Supermix for Probes (no dUTP)	0			0.25	0	0	14132	0	0	0	14132	0	14132																		1	1	1449	0	834.64	834.64
D04	Absolute Quantification	ABS		Jejunum-Prox	SaCas9		Manual	0.22	ddPCR Supermix for Probes (no dUTP)	4.4			0.59	0.12	3	15870	0	3	0	15870	0	15873																		1	1	1449	6678.9	827.23	828.33
E04	Absolute Quantification	ABS		Jejunum-Mid	SaCas9		Manual	0	ddPCR Supermix for Probes (no dUTP)	0			0.25	0	0	14308	0	0	0	14308	0	14308																		1	1	1449	0	818.57	818.57
F04	Absolute Quantification	ABS		Jejunum-Distal	SaCas9		Manual	0	ddPCR Supermix for Probes (no dUTP)	0			0.25	0	0	14068	0	0	0	14068	0	14068																		1	1	1449	0	857.98	857.98
G04	Absolute Quantification	ABS		Ileum	SaCas9		Manual	0.11	ddPCR Supermix for Probes (no dUTP)	2.2			0.54	0.03	1	10378	0	1	0	10378	0	10379																		1	1	1449	6639.4	847.9	848.46
H04	Absolute Quantification	ABS		Cecum	SaCas9		Manual	0.52	ddPCR Supermix for Probes (no dUTP)	10.4			1.14	0.32	5	11208	0	5	0	11208	0	11213																		1	1	1449	6313	868.7	871.12
A05	Absolute Quantification	ABS		Colon-Prox	SaCas9		Manual	0	ddPCR Supermix for Probes (no dUTP)	0			0.34	0	0	10488	0	0	0	10488	0	10488																		1	1	1449	0	866.4	866.4
B05	Absolute Quantification	ABS		Colon-Mid	SaCas9		Manual	0.07	ddPCR Supermix for Probes (no dUTP)	1.4			0.36	0.02	1	15741	0	1	0	15741	0	15742																		1	1	1449	6963.8	846.16	846.55
C05	Absolute Quantification	ABS		Colon-Distal	SaCas9		Manual	0.68	ddPCR Supermix for Probes (no dUTP)	13.6			1.23	0.48	9	15553	0	9	0	15553	0	15562																		1	1	1449	5585.8	825.2	827.95
D05	Absolute Quantification	ABS		Rectum	SaCas9		Manual	0.25	ddPCR Supermix for Probes (no dUTP)	5			0.6	0.15	4	18607	0	4	0	18607	0	18611																		1	1	1449	6165.3	790.57	791.72
E05	Absolute Quantification	ABS	KP43	Duo-Prox	SaCas9		Manual	0.13	ddPCR Supermix for Probes (no dUTP)	2.6			0.41	0.06	2	18228	0	2	0	18228	0	18230																		1	1	1449	6439.2	826.37	826.98
F05	Absolute Quantification	ABS		Duo-Mid	SaCas9		Manual	0.15	ddPCR Supermix for Probes (no dUTP)	3			0.49	0.07	2	15531	0	2	0	15531	0	15533																		1	1	1449	6469.1	817.73	818.45
G05	Absolute Quantification	ABS		Duo-Distal	SaCas9		Manual	0.09	ddPCR Supermix for Probes (no dUTP)	1.8			0.45	0.03	1	12492	0	1	0	12492	0	12493																		1	1	1449	6697.5	833.08	833.55
H05	Absolute Quantification	ABS		Jejunum-Prox	SaCas9		Manual	0.22	ddPCR Supermix for Probes (no dUTP)	4.4			0.71	0.1	2	10608	0	2	0	10608	0	10610																		1	1	1449	6468.7	840.06	841.12
A06	Absolute Quantification	ABS		Jejunum-Mid	SaCas9		Manual	0.1	ddPCR Supermix for Probes (no dUTP)	2			0.48	0.03	1	11636	0	1	0	11636	0	11637																		1	1	1449	6645.1	853.68	854.17
B06	Absolute Quantification	ABS		Jejunum-Distal	SaCas9		Manual	0.08	ddPCR Supermix for Probes (no dUTP)	1.6			0.39	0.02	1	14354	0	1	0	14354	0	14355																		1	1	1449	6045.2	845.32	845.69
C06	Absolute Quantification	ABS		Ileum	SaCas9		Manual	0	ddPCR Supermix for Probes (no dUTP)	0			0.29	0	0	12347	0	0	0	12347	0	12347																		1	1	1449	0	837.84	837.84
D06	Absolute Quantification	ABS		Cecum	SaCas9		Manual	0.21	ddPCR Supermix for Probes (no dUTP)	4.2			0.55	0.11	3	16987	0	3	0	16987	0	16990																		1	1	1449	5756	808.97	809.84
E06	Absolute Quantification	ABS		Colon-Prox	SaCas9		Manual	0.09	ddPCR Supermix for Probes (no dUTP)	1.8			0.41	0.02	1	13631	0	1	0	13631	0	13632																		1	1	1449	6294.9	825.26	825.66
F06	Absolute Quantification	ABS		Colon-Mid	SaCas9		Manual	0.09	ddPCR Supermix for Probes (no dUTP)	1.8			0.42	0.02	1	13299	0	1	0	13299	0	13300																		1	1	1449	6886.2	834.69	835.14
G06	Absolute Quantification	ABS		Colon-Distal	SaCas9		Manual	0.2	ddPCR Supermix for Probes (no dUTP)	4			0.64	0.09	2	11868	0	2	0	11868	0	11870																		1	1	1449	6185.5	830.15	831.05
H06	Absolute Quantification	ABS		Rectum	SaCas9		Manual	0.6	ddPCR Supermix for Probes (no dUTP)	12			1.23	0.39	6	11729	0	6	0	11729	0	11735																		1	1	1449	5650.9	839.05	841.51
A07	Absolute Quantification	ABS	KM77	Cervical DRG	SaCas9		Manual	1.2	ddPCR Supermix for Probes (no dUTP)	24			2.1	0.9	10	9639	0	10	0	9639	0	9649																		1	1	1449	5759.6	852.92	858.01
B07	Absolute Quantification	ABS		Cervical Spinal Cord	SaCas9		Manual	0	ddPCR Supermix for Probes (no dUTP)	0			0.36	0	0	9734	0	0	0	9734	0	9734																		1	1	1449	0	820.65	820.65
C07	Absolute Quantification	ABS		Thoracic DRG	SaCas9		Manual	0.39	ddPCR Supermix for Probes (no dUTP)	7.8			0.93	0.23	4	11950	0	4	0	11950	0	11954																		1	1	1449	6513.9	844.69	846.58
D07	Absolute Quantification	ABS		Thoracic Spinal Cord	SaCas9		Manual	0.08	ddPCR Supermix for Probes (no dUTP)	1.6			0.39	0.02	1	14498	0	1	0	14498	0	14499																		1	1	1449	6203	823.32	823.69
E07	Absolute Quantification	ABS		Lumbar DRG	SaCas9		Manual	0.27	ddPCR Supermix for Probes (no dUTP)	5.4			0.73	0.14	3	12870	0	3	0	12870	0	12873																		1	1	1449	6247.2	825.46	826.72
F07	Absolute Quantification	ABS		Lumbar Spinal Cord	SaCas9		Manual	0.33	ddPCR Supermix for Probes (no dUTP)	6.6			0.86	0.17	3	10833	0	3	0	10833	0	10836																		1	1	1449	6811.5	841.15	842.8
G07	Absolute Quantification	ABS		Gallbladder	SaCas9		Manual	0.12	ddPCR Supermix for Probes (no dUTP)	2.4			0.57	0.03	1	9778	0	1	0	9778	0	9779																		1	1	1449	6920.8	849.5	850.12
H07	Absolute Quantification	ABS		AORTIC ARCH	SaCas9		Manual	0.47	ddPCR Supermix for Probes (no dUTP)	9.4			1.1	0.27	4	10061	0	4	0	10061	0	10065																		1	1	1449	5423.3	819.14	820.97
A08	Absolute Quantification	ABS	KP43	Cervical DRG	SaCas9		Manual	2.6	ddPCR Supermix for Probes (no dUTP)	52			3.8	2.1	22	9988	0	22	0	9988	0	10010																		1	1	1449	5750.7	844.74	855.53
B08	Absolute Quantification	ABS		Cervical Spinal Cord	SaCas9		Manual	0	ddPCR Supermix for Probes (no dUTP)	0			0.31	0	0	11238	0	0	0	11238	0	11238																		1	1	1449	0	832.03	832.03
C08	Absolute Quantification	ABS		Thoracic DRG	SaCas9		Manual	0	ddPCR Supermix for Probes (no dUTP)	0			0.28	0	0	12389	0	0	0	12389	0	12389																		1	1	1449	0	818.68	818.68
D08	Absolute Quantification	ABS		Thoracic Spinal Cord	SaCas9		Manual	0	ddPCR Supermix for Probes (no dUTP)	0			0.21	0	0	16581	0	0	0	16581	0	16581																		1	1	1449	0	826.97	826.97
E08	Absolute Quantification	ABS		Lumbar DRG	SaCas9		Manual	10.6	ddPCR Supermix for Probes (no dUTP)	212			12.9	9.5	88	9766	0	88	0	9766	0	9854																		1	1	1449	6167.5	849.41	896.9
F08	Absolute Quantification	ABS		Lumbar Spinal Cord	SaCas9		Manual	0	ddPCR Supermix for Probes (no dUTP)	0			0.25	0	0	14105	0	0	0	14105	0	14105																		1	1	1449	0	844.06	844.06
G08	Absolute Quantification	ABS		Gallbladder	SaCas9		Manual	0	ddPCR Supermix for Probes (no dUTP)	0			0.51	0	0	6893	0	0	0	6893	0	6893																		1	1	1449	0	847.49	847.49
H08	Absolute Quantification	ABS		AORTIC ARCH	SaCas9		Manual	4.9	ddPCR Supermix for Probes (no dUTP)	98			6.5	4.3	48	11414	0	48	0	11414	0	11462																		1	1	1449	6341.4	839.76	862.8
A09	Absolute Quantification	ABS	KM77	TESTES	SaCas9		Manual	0.4	ddPCR Supermix for Probes (no dUTP)	8			1.2	0.2	2	6149	0	2	0	6149	0	6151																		1	1	1449	5721.4	874.4	875.97
B09	Absolute Quantification	ABS		BM	SaCas9		Manual	0	ddPCR Supermix for Probes (no dUTP)	0			0.46	0	0	7707	0	0	0	7707	0	7707																		1	1	1449	0	845.98	845.98
C09	Absolute Quantification	ABS	KP43	TESTES	SaCas9		Manual	0.8	ddPCR Supermix for Probes (no dUTP)	16			1.7	0.5	5	7579	0	5	0	7579	0	7584																		1	1	1449	6259.6	847.7	851.27
D09	Absolute Quantification	ABS		BM	SaCas9		Manual	0	ddPCR Supermix for Probes (no dUTP)	0			0.44	0	0	8044	0	0	0	8044	0	8044																		1	1	1449	0	808.77	808.77
E09	Absolute Quantification	ABS			SaCas9		Manual	0	ddPCR Supermix for Probes (no dUTP)	0			0.45	0	0	7860	0	0	0	7860	0	7860																		1	1	1449	0	822.66	822.66
F09	Absolute Quantification	ABS			SaCas9		Manual	0	ddPCR Supermix for Probes (no dUTP)	0			0.48	0	0	7335	0	0	0	7335	0	7335																		1	1	1449	0	828.55	828.55
Well	ExptType	Experiment		Sample	TargetType	Target	Status	Concentration	Supermix	CopiesPer20uLWell	TotalConfMax	TotalConfMin	PoissonConfMax	PoissonConfMin	Positives	Negatives	Ch1+Ch2+	Ch1+Ch2-	Ch1-Ch2+	Ch1-Ch2-	Linkage	AcceptedDroplets	CNV	TotalCNVMax	TotalCNVMin	PoissonCNVMax	PoissonCNVMin	ReferenceCopies	UnknownCopies	Ratio	TotalRatioMax	TotalRatioMin	PoissonRatioMax	PoissonRatioMin	FractionalAbundance	TotalFractionalAbundanceMax	TotalFractionalAbundanceMin	PoissonFractionalAbundanceMax	PoissonFractionalAbundanceMin	ReferenceAssayNumber	TargetAssayNumber	Threshold	MeanAmplitudeofPositives	MeanAmplitudeofNegatives	MeanAmplitudeTotal	ExperimentComments	MergedWells	TotalConfMax68	TotalConfMin68
A01	Absolute Quantification	ABS	KM77	Frontal Lobe #1	b-actin		Manual	854	ddPCR Supermix for Probes (no dUTP)	17080			904	806	1229	1152	0	0	1229	1152	0	2381																		1	1	1805	3985.8	581.41	2338.7
B01	Absolute Quantification	ABS		Basal Ganglia#1	b-actin		Manual	598	ddPCR Supermix for Probes (no dUTP)	11960			624	572	2047	3091	0	0	2047	3091	0	5138																		1	1	1805	4243.8	562.46	2029.1
C01	Absolute Quantification	ABS		Temporal Lobe #1	b-actin		Manual	235	ddPCR Supermix for Probes (no dUTP)	4700			251	219	854	3866	0	0	854	3866	0	4720																		1	1	1805	4577.5	580.43	1303.6
D01	Absolute Quantification	ABS		Parietal Lobe #1	b-actin		Manual	231	ddPCR Supermix for Probes (no dUTP)	4620			247	215	781	3604	0	0	781	3604	0	4385																		1	1	1805	4514.1	580.64	1281.2
E01	Absolute Quantification	ABS		Occipital lobe #1	b-actin		Manual	293	ddPCR Supermix for Probes (no dUTP)	5860			310	276	1121	3969	0	0	1121	3969	0	5090																		1	1	1805	4558.1	584.04	1459.3
F01	Absolute Quantification	ABS		Thalamus#1	b-actin		Manual	484	ddPCR Supermix for Probes (no dUTP)	9680			505	463	2062	4051	0	0	2062	4051	0	6113																		1	1	1805	4669.3	587.11	1964.1
G01	Absolute Quantification	ABS		Hippocampus#1	b-actin		Manual	476	ddPCR Supermix for Probes (no dUTP)	9520			499	453	1602	3214	0	0	1602	3214	0	4816																		1	1	1805	4572.7	582.91	1910.1
H01	Absolute Quantification	ABS		Celebellum#1	b-actin		Manual	389	ddPCR Supermix for Probes (no dUTP)	7780			412	367	1153	2940	0	0	1153	2940	0	4093																		1	1	1805	4556	583.61	1702.6
A02	Absolute Quantification	ABS		Brainstem#1	b-actin		Manual	984	ddPCR Supermix for Probes (no dUTP)	19680			1015	954	4196	3208	0	0	4196	3208	0	7404																		1	1	1805	4539.9	574.91	2822
B02	Absolute Quantification	ABS		Sciatic n.#1	b-actin		Manual	128	ddPCR Supermix for Probes (no dUTP)	2560			138	119	668	5790	0	0	668	5790	0	6458																		1	1	1805	4532.4	562.89	973.48
C02	Absolute Quantification	ABS		Vagus n.#1	b-actin		Manual	16.7	ddPCR Supermix for Probes (no dUTP)	334			21.2	12.9	64	4467	0	0	64	4467	0	4531																		1	1	1805	4625.3	559.42	616.85
D02	Absolute Quantification	ABS		Tonsil-lingual #1	b-actin		Manual	280	ddPCR Supermix for Probes (no dUTP)	5600			296	264	1194	4443	0	0	1194	4443	0	5637																		1	1	1805	4543	565.54	1408
E02	Absolute Quantification	ABS	KP43	Frontal Lobe #1	b-actin		Manual	623	ddPCR Supermix for Probes (no dUTP)	12460			647	600	2756	3946	0	0	2756	3946	0	6702																		1	1	1805	4505.4	570.87	2188.8
F02	Absolute Quantification	ABS		Basal Ganglia#1	b-actin		Manual	374	ddPCR Supermix for Probes (no dUTP)	7480			392	356	1710	4574	0	0	1710	4574	0	6284																		1	1	1805	4548	569.6	1652.2
G02	Absolute Quantification	ABS		Temporal Lobe #1	b-actin		Manual	273	ddPCR Supermix for Probes (no dUTP)	5460			290	256	976	3736	0	0	976	3736	0	4712																		1	1	1805	4570.8	580.27	1406.8
H02	Absolute Quantification	ABS		Parietal Lobe #1	b-actin		Manual	223	ddPCR Supermix for Probes (no dUTP)	4460			240	208	748	3576	0	0	748	3576	0	4324																		1	1	1805	4595.8	571.78	1267.9
A03	Absolute Quantification	ABS		Occipital lobe #1	b-actin		Manual	560	ddPCR Supermix for Probes (no dUTP)	11200			584	536	2172	3563	0	0	2172	3563	0	5735																		1	1	1805	4356.5	553.39	1993.7
B03	Absolute Quantification	ABS		Thalamus#1	b-actin		Manual	186	ddPCR Supermix for Probes (no dUTP)	3720			198	174	936	5465	0	0	936	5465	0	6401																		1	1	1805	4447.7	553.07	1122.6
C03	Absolute Quantification	ABS		Hippocampus#1	b-actin		Manual	240	ddPCR Supermix for Probes (no dUTP)	4800			252	228	1525	6752	0	0	1525	6752	0	8277																		1	1	1805	4463.7	553.36	1273.8
D03	Absolute Quantification	ABS		Celebellum#1	b-actin		Manual	402	ddPCR Supermix for Probes (no dUTP)	8040			418	386	2410	5914	0	0	2410	5914	0	8324																		1	1	1805	4541.9	565.24	1716.6
E03	Absolute Quantification	ABS		Brainstem#1	b-actin		Manual	375	ddPCR Supermix for Probes (no dUTP)	7500			392	357	1746	4657	0	0	1746	4657	0	6403																		1	1	1805	4482.1	582.63	1645.9
F03	Absolute Quantification	ABS		Sciatic n.#1	b-actin		Manual	35	ddPCR Supermix for Probes (no dUTP)	700			41	30	144	4721	0	0	144	4721	0	4865																		1	1	1805	4573.7	570.88	689.36
G03	Absolute Quantification	ABS		Vagus n.#1	b-actin		Manual	104	ddPCR Supermix for Probes (no dUTP)	2080			114	93	391	4249	0	0	391	4249	0	4640																		1	1	1805	4611.4	565.78	906.69
H03	Absolute Quantification	ABS		Tonsil-lingual #1	b-actin		Manual	110	ddPCR Supermix for Probes (no dUTP)	2200			121	99	400	4092	0	0	400	4092	0	4492																		1	1	1805	4596.5	575.41	933.48
A04	Absolute Quantification	ABS	KM77	Duo-Prox	b-actin		Manual	4140	ddPCR Supermix for Probes (no dUTP)	82800			4340	3960	4837	148	0	0	4837	148	0	4985																		1	1	1805	5048.6	610.52	4916.8
B04	Absolute Quantification	ABS		Duo-Mid	b-actin		Manual	5500	ddPCR Supermix for Probes (no dUTP)	110000			5810	5220	6508	61	0	0	6508	61	0	6569																		1	1	1805	5199	645.27	5156.7
C04	Absolute Quantification	ABS		Duo-Distal	b-actin		Manual	5030	ddPCR Supermix for Probes (no dUTP)	100600			5280	4800	6600	93	0	0	6600	93	0	6693																		1	1	1805	5137.5	679.41	5075.5
D04	Absolute Quantification	ABS		Jejunum-Prox	b-actin		Manual	5630	ddPCR Supermix for Probes (no dUTP)	112600			5940	5340	6982	59	0	0	6982	59	0	7041																		1	1	1805	5263.5	642.29	5224.8
E04	Absolute Quantification	ABS		Jejunum-Mid	b-actin		Manual	2410	ddPCR Supermix for Probes (no dUTP)	48200			2490	2340	5908	872	0	0	5908	872	0	6780																		1	1	1805	4953.3	595.25	4392.8
F04	Absolute Quantification	ABS		Jejunum-Distal	b-actin		Manual	1443	ddPCR Supermix for Probes (no dUTP)	28860			1489	1399	4445	1844	0	0	4445	1844	0	6289																		1	1	1805	4899.9	608.91	3641.7
G04	Absolute Quantification	ABS		Ileum	b-actin		Manual	6510	ddPCR Supermix for Probes (no dUTP)	130200			7000	6090	6566	26	0	0	6566	26	0	6592																		1	1	1805	5248.4	913.32	5231.3
H04	Absolute Quantification	ABS		Cecum	b-actin		Manual	3250	ddPCR Supermix for Probes (no dUTP)	65000			3370	3140	5413	366	0	0	5413	366	0	5779																		1	1	1805	4938.3	668.79	4667.9
A05	Absolute Quantification	ABS		Colon-Prox	b-actin		Manual	225	ddPCR Supermix for Probes (no dUTP)	4500			240	210	864	4102	0	0	864	4102	0	4966																		1	1	1805	4504.7	556.8	1243.7
B05	Absolute Quantification	ABS		Colon-Mid	b-actin		Manual	6980	ddPCR Supermix for Probes (no dUTP)	139600			7420	6590	11649	31	0	0	11649	31	0	11680																		1	1	1805	5069.2	733.49	5057.7
C05	Absolute Quantification	ABS		Colon-Distal	b-actin		Manual	6660	ddPCR Supermix for Probes (no dUTP)	133200			7050	6310	11188	39	0	0	11188	39	0	11227																		1	1	1805	5111.8	675.92	5096.4
D05	Absolute Quantification	ABS		Rectum	b-actin		Manual	6170	ddPCR Supermix for Probes (no dUTP)	123400			6470	5890	12242	65	0	0	12242	65	0	12307																		1	1	1805	5048.5	593.66	5025
E05	Absolute Quantification	ABS	KP43	Duo-Prox	b-actin		Manual	1000000	ddPCR Supermix for Probes (no dUTP)	20000000			1000000	10000	12254	0	0	0	12254	0	0	12254																		1	1	1805	4983.6	0	4983.6
F05	Absolute Quantification	ABS		Duo-Mid	b-actin		Manual	7200	ddPCR Supermix for Probes (no dUTP)	144000			7800	6700	8502	18	0	0	8502	18	0	8520																		1	1	1805	4970.5	1222.4	4962.6
G05	Absolute Quantification	ABS		Duo-Distal	b-actin		Manual	7600	ddPCR Supermix for Probes (no dUTP)	152000			8200	7000	9187	15	0	0	9187	15	0	9202																		1	1	1805	4786	1163.3	4780.1
H05	Absolute Quantification	ABS		Jejunum-Prox	b-actin		Manual	6200	ddPCR Supermix for Probes (no dUTP)	124000			6610	5830	6962	36	0	0	6962	36	0	6998																		1	1	1805	5113.6	1202.1	5093.5
A06	Absolute Quantification	ABS		Jejunum-Mid	b-actin		Manual	7900	ddPCR Supermix for Probes (no dUTP)	158000			8700	7300	10192	12	0	0	10192	12	0	10204																		1	1	1805	5040.1	723.16	5035
B06	Absolute Quantification	ABS		Jejunum-Distal	b-actin		Manual	3370	ddPCR Supermix for Probes (no dUTP)	67400			3470	3290	10878	655	0	0	10878	655	0	11533																		1	1	1805	4688	565.31	4453.9
C06	Absolute Quantification	ABS		Ileum	b-actin		Manual	5420	ddPCR Supermix for Probes (no dUTP)	108400			5660	5220	11092	112	0	0	11092	112	0	11204																		1	1	1805	4822.1	579.23	4779.7
D06	Absolute Quantification	ABS		Cecum	b-actin		Manual	3430	ddPCR Supermix for Probes (no dUTP)	68600			3520	3350	12094	690	0	0	12094	690	0	12784																		1	1	1805	4646.6	570.91	4426.6
E06	Absolute Quantification	ABS		Colon-Prox	b-actin		Manual	8700	ddPCR Supermix for Probes (no dUTP)	174000			9700	7900	11244	7	0	0	11244	7	0	11251																		1	1	1805	4890.3	560.18	4887.6
F06	Absolute Quantification	ABS		Colon-Mid	b-actin		Manual	5400	ddPCR Supermix for Probes (no dUTP)	108000			5640	5200	10423	107	0	0	10423	107	0	10530																		1	1	1805	4832.4	611.75	4789.5
G06	Absolute Quantification	ABS		Colon-Distal	b-actin		Manual	7800	ddPCR Supermix for Probes (no dUTP)	156000			8500	7200	8830	12	0	0	8830	12	0	8842																		1	1	1805	4876.8	1245.9	4871.8
H06	Absolute Quantification	ABS		Rectum	b-actin		Manual	7700	ddPCR Supermix for Probes (no dUTP)	154000			8400	7100	8164	12	0	0	8164	12	0	8176																		1	1	1805	4868.5	1247.8	4863.2
A07	Absolute Quantification	ABS	KM77	Cervical DRG	b-actin		Manual	515	ddPCR Supermix for Probes (no dUTP)	10300			538	492	1921	3500	0	0	1921	3500	0	5421																		1	1	1805	4468.2	562.41	1946.5
B07	Absolute Quantification	ABS		Cervical Spinal Cord	b-actin		Manual	579	ddPCR Supermix for Probes (no dUTP)	11580			600	558	2917	4588	0	0	2917	4588	0	7505																		1	1	1805	4467.6	558.8	2078.1
C07	Absolute Quantification	ABS		Thoracic DRG	b-actin		Manual	297	ddPCR Supermix for Probes (no dUTP)	5940			313	281	1261	4394	0	0	1261	4394	0	5655																		1	1	1805	4493.7	567.15	1442.7
D07	Absolute Quantification	ABS		Thoracic Spinal Cord	b-actin		Manual	14.3	ddPCR Supermix for Probes (no dUTP)	286			17.8	11.3	76	6203	0	0	76	6203	0	6279																		1	1	1805	4506.4	566.53	614.22
E07	Absolute Quantification	ABS		Lumbar DRG	b-actin		Manual	1211	ddPCR Supermix for Probes (no dUTP)	24220			1247	1177	5082	2823	0	0	5082	2823	0	7905																		1	1	1805	4512.3	585.34	3109.9
F07	Absolute Quantification	ABS		Lumbar Spinal Cord	b-actin		Manual	602	ddPCR Supermix for Probes (no dUTP)	12040			627	578	2403	3597	0	0	2403	3597	0	6000																		1	1	1805	4444.9	579.12	2127.4
G07	Absolute Quantification	ABS		Gallbladder	b-actin		Manual	55	ddPCR Supermix for Probes (no dUTP)	1100			63	47	176	3658	0	0	176	3658	0	3834																		1	1	1805	4201.6	571.69	738.32
H07	Absolute Quantification	ABS		AORTIC ARCH	b-actin		Manual	5	ddPCR Supermix for Probes (no dUTP)	100			8.6	2.6	11	2592	0	0	11	2592	0	2603																		1	1	1805	3957	570.57	584.88
A08	Absolute Quantification	ABS	KP43	Cervical DRG	b-actin		Manual	833	ddPCR Supermix for Probes (no dUTP)	16660			865	802	2878	2794	0	0	2878	2794	0	5672																		1	1	1805	4311.7	550.17	2458.8
B08	Absolute Quantification	ABS		Cervical Spinal Cord	b-actin		Manual	655	ddPCR Supermix for Probes (no dUTP)	13100			680	632	2941	3944	0	0	2941	3944	0	6885																		1	1	1805	4440.3	561.71	2218.5
C08	Absolute Quantification	ABS		Thoracic DRG	b-actin		Manual	724	ddPCR Supermix for Probes (no dUTP)	14480			753	696	2539	2987	0	0	2539	2987	0	5526																		1	1	1805	4340.2	556.3	2294.9
D08	Absolute Quantification	ABS		Thoracic Spinal Cord	b-actin		Manual	513	ddPCR Supermix for Probes (no dUTP)	10260			533	493	2520	4609	0	0	2520	4609	0	7129																		1	1	1805	4474	572.24	1951.5
E08	Absolute Quantification	ABS		Lumbar DRG	b-actin		Manual	996	ddPCR Supermix for Probes (no dUTP)	19920			1027	965	4128	3102	0	0	4128	3102	0	7230																		1	1	1805	4374.3	571.01	2742.5
F08	Absolute Quantification	ABS		Lumbar Spinal Cord	b-actin		Manual	656	ddPCR Supermix for Probes (no dUTP)	13120			681	632	2847	3811	0	0	2847	3811	0	6658																		1	1	1805	4410.6	585.43	2221.1
G08	Absolute Quantification	ABS		Gallbladder	b-actin		Manual	21.5	ddPCR Supermix for Probes (no dUTP)	430			25.6	17.4	105	5693	0	0	105	5693	0	5798																		1	1	1805	3418.1	596.03	647.14
H08	Absolute Quantification	ABS		AORTIC ARCH	b-actin		Manual	1052	ddPCR Supermix for Probes (no dUTP)	21040			1084	1021	4587	3172	0	0	4587	3172	0	7759																		1	1	1805	4114.4	600.39	2677.8
A09	Absolute Quantification	ABS	KM77	TESTES	b-actin		Manual	828	ddPCR Supermix for Probes (no dUTP)	16560			858	798	3045	2982	0	0	3045	2982	0	6027																		1	1	1805	4210.3	620.55	2434.2
B09	Absolute Quantification	ABS		BM	b-actin		Manual	118	ddPCR Supermix for Probes (no dUTP)	2360			130	106	356	3371	0	0	356	3371	0	3727																		1	1	1805	4575.1	568.55	951.26
C09	Absolute Quantification	ABS	KP43	TESTES	b-actin		Manual	1464	ddPCR Supermix for Probes (no dUTP)	29280			1509	1421	4771	1931	0	0	4771	1931	0	6702																		1	1	1805	4571.9	603.56	3428.5
D09	Absolute Quantification	ABS		BM	b-actin		Manual	92	ddPCR Supermix for Probes (no dUTP)	1840			103	81	254	3132	0	0	254	3132	0	3386																		1	1	1805	4640.6	570.19	875.53
			COPE NUMBER
			SaCas9 100ng		BACTIN 0.05ng		SaCas9/β-actin x109							AVERAGE
KM77	Deep Cervical	A05	1134	A01	59000		9610.17			KM77	Deep Cervical	9610.17	12140.1	10875.1
	Submandibular	B05	12	B01	59400		101.01				Submandibular	101.01	50.1618	75.586
	Bronchial	C05	14	C01	43420		161.216				Bronchial	161.216	419.546	290.381
	Axillary	D05	284	D01	40080		3542.91				Axillary	3542.91	3023.37	3283.14
	Mesenteric	E05	12	E01	12660		473.934				Mesenteric	473.934	458.716	466.325
	Colonic	F05	16	F01	45380		176.289				Colonic	176.289	36.4372	106.363
	Iliac	G05	48	G01	27000		888.889				Iliac	888.889	187.852	538.371
	Inguinal	H05	98	H01	19260		2544.13				Inguinal	2544.13		2544.13
KP43	Deep Cervical	A06	1248	A02	51400		12140.1
	Submandibular	B06	6.2	B02	61800		50.1618
	Bronchial	C06	34	C02	40520		419.546			KP43	Deep Cervical	71637.4	65567.8	68602.6
	Axillary	D06	238	D02	39360		3023.37				Submandibular	3562.8	2394.92	2978.86
	Mesenteric	E06	10	E02	10900		458.716				Bronchial	875.274	288.809	582.041
	Colonic	F06	3.6	F02	49400		36.4372				Axillary	1139.6	661.765	900.683
	Iliac	G06	12	G02	31940		187.852				Mesenteric	644.122	326.323	485.223
	Inguinal	H06	0	H02	16900						Colonic	466.926	384.615	425.771
KM77	Deep Cervical	A07	1470	A03	10260		71637.4				Iliac	271.226	331.384	301.305
	Submandibular	B07	118	B03	16560		3562.8				Inguinal	33350.3	21585.7	27468
	Bronchial	C07	32	C03	18280		875.274
	Axillary	D07	80	D03	35100		1139.6
	Mesenteric	E07	32	E03	24840		644.122
	Colonic	F07	24	F03	25700		466.926
	Iliac	G07	46	G03	84800		271.226
	Inguinal	H07	1310	H03	19640		33350.3
KP43	Deep Cervical	A08	1432	A04	10920		65567.8
	Submandibular	B08	98	B04	20460		2394.92
	Bronchial	C08	16	C04	27700		288.809
	Axillary	D08	90	D04	68000		661.765
	Mesenteric	E08	18	E04	27580		326.323
	Colonic	F08	28	F04	36400		384.615
	Iliac	G08	68	G04	102600		331.384
	Inguinal	H08	2080	H04	48180		21585.7
			SaCas9 50ng		BACTIN 50ng
			-20 nonspecific											AVERAGE
KM77	Thymus	F05	36	F05	38860		926402			KM77	Thymus	926402	903161	914782
	Splenic Head	G05	166	G05	992		1.67339e+08				Splenic Head	1.67339e+08	1.65414e+08	1.66376e+08
	Splenic Body	H05	774	H05	1468		5.27248e+08				Splenic Body	5.27248e+08	5.32353e+08	5.298e+08
	Splenic Tail	A07	890	A07	4960		1.79435e+08				Splenic Tail	1.79435e+08	1.75424e+08	1.7743e+08
	Liver	B07	2034	B07	4300		4.73023e+08				Liver	4.73023e+08	5.10769e+08	4.91896e+08
KP43	Thymus	C07	118	C07	820		1.43902e+08			KP43	Thymus	1.43902e+08	1.72775e+08	1.58339e+08
	Splenic Head	D07	762	D07	1182		6.4467e+08				Splenic Head	6.4467e+08	6.44444e+08	6.44557e+08
	Splenic Body	E07	544	E07	3460		1.57225e+08				Splenic Body	1.57225e+08	1.60484e+08	1.58855e+08
	Splenic Tail	F07	6900	F07	7580		9.1029e+08				Splenic Tail	9.1029e+08	8.10651e+08	8.60471e+08
	Liver	G07	1640	G07	6500		2.52308e+08				Liver	2.52308e+08	2.26496e+08	2.39402e+08
KM77	Thymus	F06	36	F06	39860		903161
	Splenic Head	G06	220	G06	1330		1.65414e+08
	Splenic Body	H06	1448	H06	2720		5.32353e+08
	Splenic Tail	A08	1242	A08	7080		1.75424e+08
	Liver	B08	1992	B08	3900		5.10769e+08
KP43	Thymus	C08	198	C08	1146		1.72775e+08
	Splenic Head	D08	1276	D08	1980		6.44444e+08
	Splenic Body	E08	796	E08	4960		1.60484e+08
	Splenic Tail	F08	8220	F08	10140		8.10651e+08
	Liver	G08	2120	G08	9360		2.26496e+08
			SaCas9 50ng		BACTIN 1ng
			-25 nonspecific
KM77	Lung-R.Anterior	A05	5	A09			0			KM77	Lung-R.Anterior	0	36496.4	18248.2
	Lung-l.Anterior	B05	0	B09	252		0				Lung-l.Anterior	0	0	0
	Right Kidney	C05	0	C09	1476		0				Right Kidney	0	0	0
	Left Kidney	D05	0	D09	2440		0				Left Kidney	0	0	0
	Heart-L-Ventricle	E05	567	E09	2540		4.46457e+06				Heart-L-Ventricle	4.46457e+06	6.39773e+06	5.43115e+06
	Heart-R-Ventricle	F05	515	F09	4460		2.30942e+06				Heart-R-Ventricle	2.30942e+06	1.95139e+06	2.1304e+06
	Heart-L-Atrium	G05	913	G09	3440		5.30814e+06				Heart-L-Atrium	5.30814e+06	8.87156e+06	7.08985e+06
	Heart-R-Atrium	H05	489	H09	6100		1.60328e+06				Heart-R-Atrium	1.60328e+06	3.39594e+06	2.49961e+06
KM77	Lung-R.Anterior	A06	5	A10	2740		36496.4			KP43	Lung-R.Anterior	1.80836e+06	3.94211e+06	2.87523e+06
	Lung-l.Anterior	B06	0	B10	1484		0				Lung-l.Anterior	2.88415e+06	5.37363e+06	4.12889e+06
	Right Kidney	C06	0	C10	2000		0				Right Kidney	0	0	0
	Left Kidney	D06	0	D10	1316		0				Left Kidney	0	0	0
	Heart-L-Ventricle	E06	563	E10	1760		6.39773e+06				Heart-L-Ventricle	3.58219e+06	8.80328e+06	6.19274e+06
	Heart-R-Ventricle	F06	281	F10	2880		1.95139e+06				Heart-R-Ventricle	1.10046e+06	3.72131e+06	2.41088e+06
	Heart-L-Atrium	G06	967	G10	2180		8.87156e+06				Heart-L-Atrium	3.04268e+06	8.39947e+06	5.72108e+06
	Heart-R-Atrium	H06	669	H10	3940		3.39594e+06				Heart-R-Atrium	1.81143e+06	4.72699e+06	3.26921e+06
KP43	Lung-R.Anterior	A07	519	A11	5740		1.80836e+06
	Lung-l.Anterior	B07	473	B11	3280		2.88415e+06
	Right Kidney	C07	0	C11	1082		0
	Left Kidney	D07	0	D11	1454		0
	Heart-L-Ventricle	E07	523	E11	2920		3.58219e+06
	Heart-R-Ventricle	F07	241	F11	4380		1.10046e+06
	Heart-L-Atrium	G07	499	G11	3280		3.04268e+06
	Heart-R-Atrium	H07	317	H11	3500		1.81143e+06
KP43	Lung-R.Anterior	A08	749	A12	3800		3.94211e+06
	Lung-l.Anterior	B08	489	B12	1820		5.37363e+06
	Right Kidney	C08	0	C12	470		0
	Left Kidney	D08	0	D12	654		0
	Heart-L-Ventricle	E08	537	E12	1220		8.80328e+06
	Heart-R-Ventricle	F08	227	F12	1220		3.72131e+06
	Heart-L-Atrium	G08	635	G12	1512		8.39947e+06
	Heart-R-Atrium	H08	303	H12	1282		4.72699e+06				KM77	Frontal Lobe #1	44496.5	44496.5
												Basal Ganglia#1	108696	108696
KM77	Frontal Lobe #1	A01	7.6	A01	17080		44496.5					Temporal Lobe #1	93617	93617
	Basal Ganglia#1	B01	13	B01	11960		108696					Parietal Lobe #1	177489	177489
	Temporal Lobe #1	C01	4.4	C01	4700		93617					Occipital lobe #1	1.50171e+06	1.50171e+06
	Parietal Lobe #1	D01	8.2	D01	4620		177489					Thalamus#1	61983.5	61983.5
	Occipital lobe #1	E01	88	E01	5860		1.50171e+06					Hippocampus#1	357143	357143
	Thalamus#1	F01	6	F01	9680		61983.5					Celebellum#1	59126	59126
	Hippocampus#1	G01	34	G01	9520		357143					Brainstem#1	386179	386179
	Celebellum#1	H01	4.6	H01	7780		59126					Sciatic n.#1	781250	781250
	Brainstem#1	A02	76	A02	19680		386179					Vagus n.#1	2.87425e+06	2.87425e+06
	Sciatic n.#1	B02	20	B02	2560		781250					Tonsil-lingual #1	32142.9	32142.9
	Vagus n.#1	C02	9.6	C02	334		2.87425e+06				KP43	Frontal Lobe #1	144462	144462
	Tonsil-lingual #1	D02	1.8	D02	5600		32142.9					Basal Ganglia#1	3.79679e+06	3.79679e+06
KP43	Frontal Lobe #1	E02	18	E02	12460		144462					Temporal Lobe #1	0	0
	Basal Ganglia#1	F02	284	F02	7480		3.79679e+06					Parietal Lobe #1	852018	852018
	Temporal Lobe #1	G02	0	G02	5460		0					Occipital lobe #1	44642.9	44642.9
	Parietal Lobe #1	H02	38	H02	4460		852018					Thalamus#1	1.34409e+06	1.34409e+06
	Occipital lobe #1	A03	5	A03	11200		44642.9					Hippocampus#1	312500	312500
	Thalamus#1	B03	50	B03	3720		1.34409e+06					Celebellum#1	47263.7	47263.7
	Hippocampus#1	C03	15	C03	4800		312500					Brainstem#1	24000	24000
	Celebellum#1	D03	3.8	D03	8040		47263.7					Sciatic n.#1	5.42857e+06	5.42857e+06
	Brainstem#1	E03	1.8	E03	7500		24000					Vagus n.#1	1.09615e+08	1.09615e+08
	Sciatic n.#1	F03	38	F03	700		5.42857e+06					Tonsil-lingual #1	100000	100000
	Vagus n.#1	G03	2280	G03	2080		1.09615e+08				KM77	Duo-Prox	0	0
	Tonsil-lingual #1	H03	2.2	H03	2200		100000					Duo-Mid	4363.64	4363.64
KM77	Duo-Prox	A04	0	A04	82800		0					Duo-Distal	0	0
	Duo-Mid	B04	4.8	B04	110000		4363.64					Jejunum-Prox	3907.64	3907.64
	Duo-Distal	C04	0	C04	100600		0					Jejunum-Mid	0	0
	Jejunum-Prox	D04	4.4	D04	112600		3907.64					Jejunum-Distal	0	0
	Jejunum-Mid	E04	0	E04	48200		0					Ileum	1689.71	1689.71
	Jejunum-Distal	F04	0	F04	28860		0					Cecum	16000	16000
	Ileum	G04	2.2	G04	130200		1689.71					Colon-Prox	0	0
	Cecum	H04	10.4	H04	65000		16000					Colon-Mid	1002.87	1002.87
	Colon-Prox	A05	0	A05	4500		0					Colon-Distal	10210.2	10210.2
	Colon-Mid	B05	1.4	B05	139600		1002.87					Rectum	4051.86	4051.86
	Colon-Distal	C05	13.6	C05	133200		10210.2				KP43	Duo-Prox	13	13
	Rectum	D05	5	D05	123400		4051.86					Duo-Mid	2083.33	2083.33
KP43	Duo-Prox	E05	2.6	E05	20000000		13					Duo-Distal	1184.21	1184.21
	Duo-Mid	F05	3	F05	144000		2083.33					Jejunum-Prox	3548.39	3548.39
	Duo-Distal	G05	1.8	G05	152000		1184.21					Jejunum-Mid	1265.82	1265.82
	Jejunum-Prox	H05	4.4	H05	124000		3548.39					Jejunum-Distal	2373.89	2373.89
	Jejunum-Mid	A06	2	A06	158000		1265.82					Ileum	0	0
	Jejunum-Distal	B06	1.6	B06	67400		2373.89					Cecum	6122.45	6122.45
	Ileum	C06	0	C06	108400		0					Colon-Prox	1034.48	1034.48
	Cecum	D06	4.2	D06	68600		6122.45					Colon-Mid	1666.67	1666.67
	Colon-Prox	E06	1.8	E06	174000		1034.48					Colon-Distal	2564.1	2564.1
	Colon-Mid	F06	1.8	F06	108000		1666.67					Rectum	7792.21	7792.21
	Colon-Distal	G06	4	G06	156000		2564.1				KM77	Cervical DRG	233010	233010
	Rectum	H06	12	H06	154000		7792.21					Cervical Spinal Cord	0	0
KM77	Cervical DRG	A07	24	A07	10300		233010					Thoracic DRG	131313	131313
	Cervical Spinal Cord	B07	0	B07	11580		0					Thoracic Spinal Cord	559441	559441
	Thoracic DRG	C07	7.8	C07	5940		131313					Lumbar DRG	22295.6	22295.6
	Thoracic Spinal Cord	D07	1.6	D07	286		559441					Lumbar Spinal Cord	54817.3	54817.3
	Lumbar DRG	E07	5.4	E07	24220		22295.6					Gallbladder	218182	218182
	Lumbar Spinal Cord	F07	6.6	F07	12040		54817.3					AORTIC ARCH	9400000	9400000
	Gallbladder	G07	2.4	G07	1100		218182				KP43	Cervical DRG	312125	312125
	AORTIC ARCH	H07	9.4	H07	100		9400000					Cervical Spinal Cord	0	0
KP43	Cervical DRG	A08	52	A08	16660		312125					Thoracic DRG	0	0
	Cervical Spinal Cord	B08	0	B08	13100		0					Thoracic Spinal Cord	0	0
	Thoracic DRG	C08	0	C08	14480		0					Lumbar DRG	1.06426e+06	1.06426e+06
	Thoracic Spinal Cord	D08	0	D08	10260		0					Lumbar Spinal Cord	0	0
	Lumbar DRG	E08	212	E08	19920		1.06426e+06					Gallbladder	0	0
	Lumbar Spinal Cord	F08	0	F08	13120		0					AORTIC ARCH	465779	465779
	Gallbladder	G08	0	G08	430		0				KM77	TESTES	48309.2	48309.2
	AORTIC ARCH	H08	98	H08	21040		465779					BoneMorrow	0	0
KM77	TESTES	A09	8	A09	16560		48309.2				KP43	TESTES	54644.8	54644.8
	BM	B09	0	B09	2360		0					BoneMorrow	0	0
KP43	TESTES	C09	16	C09	29280		54644.8
	BM	D09	0	D09	1840		0
[truncated: 15 more columns]

## Sheet: Figure 3c and d
Figure 3c		KK09 Mes LN											KP43 MesLN
		KM77 Mes LN											KV88 Mes LN
		KK09 Spleen											KP43 Spleen
		KM77 Spleen											KV88 Spleen
Figure 3d		KK09 MesLN											KP43 Mes LN
		KM77 Mes LN											KV88 Mes LN
		KK09 Spleen											KP43 Spleen
		KM77 Spleen											KV88 Spleen

## Sheet: Fig 3c DNAscope
		Spleen DNAscope					Spleen - Log Transformed						MesLn DNAscope					MesLn - Log Transformed
		KK09	KP43	KM77	KV88		KK09	KP43	KM77	KV88			KK09 Mes LN	KM77 Mes LN	KP43 Mes LN	KV88 Mes LN		KK09 Mes LN	KM77 Mes LN	KP43 Mes LN	KV88 Mes LN
		0	41583	9357.21	1032		0	4.61892	3.97115	3.01368			0	1032.14	10726.6	1955.15		0	3.01374	4.03046	3.29118
		0	0	1033.42	14250.2		0	0	3.01428	4.15382			0	212.839	3675.95	1029.86		0	2.32805	3.56537	3.01278
		0	21186.4	11286.9	73.083		0	4.32606	4.05257	1.86382			0	2851.53	2772.03	515.429		0	3.45508	3.4428	2.71217
		38.465	84.623	0	0		1.58507	1.92749	0	0			0	120.523	14717.9	1635.61		0	2.08107	4.16785	3.21368
		0	8766.13	10285.5	7794.54		0	3.94281	4.01223	3.89179			0	1848.88	2786.14	0		0	3.26691	3.445	0
		0	35717.2	3302.85	0		0	4.55288	3.51889	0			0	9838.02	3227.2	2659.77		0	3.99291	3.50883	3.42484
		0	26845.6	4867.08	18.235		0	4.42887	3.68727	1.26091			0	2583.55	28810.2	0		0	3.41222	4.45955	0
		0	12293.4	2950.25	6927.09		0	4.08967	3.46986	3.84055			0	696.213	792.375	1553.41		0	2.84274	2.89893	3.19129
		0	22248.1	14040.9	10763.3		0	4.34729	4.1474	4.03195			0	2543.81	30696.2	0		0	3.40548	4.48708	0
		0	24.361	12757.5	15290.8		0	1.3867	4.10577	4.18443			0	3924.69	11770.2	2674.59		0	3.59381	4.07079	3.42726
		0	9396.96	44692.3	63.396		0	3.97299	4.65023	1.80206			0	21.797	19837.6	0		0	1.3384	4.29749	0
		0	18316.9	21.797	0		0	4.26285	1.3384	0			0	20.515	26289.4	2218.71		0	1.31207	4.41978	3.3461
		0	0	18673.4	7362.17		0	0	4.27122	3.86701			0	6276.18	25188	2872.32		0	3.7977	4.40119	3.45823
		0	50313.3	26960	13817		0	4.70168	4.43072	4.14041			0	8358.41	19258.1	1404.11		0	3.92212	4.28461	3.1474
		0	24604.7	31846.3	0		0	4.39102	4.50306	0			0	7771.18	12740.8	1947.89		0	3.89049	4.1052	3.28956
		0	17706.6	3475.94	12016.1		0	4.24814	3.54107	4.07976			0	11165.1	21130	464.997		0	4.04786	4.3249	2.66745
		1388.58	19113.2	1784.77	16212.4		3.14257	4.28133	3.25158	4.20985			14.104	6232.58	2943.84	1137.28		1.14934	3.79467	3.46891	3.05587
		0	35356.9	33613.1	0		0	4.54847	4.52651	0			0	916.745	8903.32	3724.25		0	2.96225	3.94955	3.57104
		0	35356.9	2593.81	3946.06		0	4.54847	3.41394	3.59616			0	950.081	2647.66	0		0	2.97776	3.42286	0
		0	11038.1	19477.3	22862.9		0	4.0429	4.28953	4.35913			0	950.081	14533.3	4591.13		0	2.97776	4.16236	3.66192
		38.465	11038.1	44.876	896.8		1.58507	4.0429	1.65201	2.9527			0	6481.32	18349	4384.85		0	3.81166	4.26361	3.64195
		20.515	53973.8	0	2112.72		1.31207	4.73218	0	3.32484			0	9713.65	5764.6	2087.93		0	3.98738	3.76077	3.31972
		0	53973.8	30502.6	0		0	4.73218	4.48434	0			0	2192.49	30055.1	791.948		0	3.34094	4.47792	2.8987
		0	24611.1	12.822	7811.35		0	4.39113	1.10796	3.89273			0	4779.9	18867	517.566		0	3.67942	4.2757	2.71397
		0	25419	16504	9534.15		0	4.40516	4.21759	3.97928			0	2737.41	29479.4	306.436		0	3.43734	4.46952	2.48634
		0	18691.3	66.672	0		0	4.27164	1.82394	0			0	2134.79	5763.31	319.97		0	3.32935	3.76067	2.50511
		0	41804.9	24532.9	0		0	4.62123	4.38975	0			221.814	5973.59	15671.9	0		2.34599	3.77624	4.19512	0
		0	62543.8	9822.63	3505.28		0	4.79618	3.99223	3.54472			0	384.648	19324.7	752.343		0	2.58506	4.28611	2.87642
		0	24235.4	7190.36	0		0	4.38445	3.85675	0			0	2475.85	19324.7	36.613		0	3.39372	4.28611	1.56364
		0	7863.49	46687.3	1132.77		0	3.89562	4.6692	3.05414			0	3224.63	20504.3	0		0	3.50848	4.31185	0
	Average	49.5342	23803.6	12946.1	5247.41		0.254159	3.89637	3.41298	2.43479			7.86393	3613.77	14885	1319.41		0.116511	3.24209	4.03336	2.34922
							Below LOD											Below LOD

[truncated: 25 more sheets: Fig 3d RNAscope, Figure 4, Figure 4a, Figure 4a-f, Supp Figure 1, Supp Figure 1a, Supp Figure 1e, Supp Figure 2, Supp Figure 3, Supp Figure 3a, SFig3 Panel C, Supp Figure 6,  Supp Figure 7, Supp Figure 7 continued, Supp Figure 8a and b, Supp Figure 8c, Supp Figure 8d and e, Supp Figure 8f and g, SFig9, Supp Fig 10 …]
